# Supplementary material for: Diagnosis of Crohn’s disease and ulcerative colitis using the microbiome
Source: BMC Microbiol. 2023 Nov 11;23:336. doi: 10.1186/s12866-023-03084-5 (PMC10640746; doi:10.1186/s12866-023-03084-5)
Supplement: Supplementary file 3 — Additional file 3: Supplementary Table 2. Differences in the taxonomic composition of the gut microbiome in patients with CD and UC. Supplementary Table 3. Metacyc pathway of the different gut microbiomes (CD VS UC). Supplementary Table 4. KEGG Orthology of the different gut microbiomes (CD VS UC). Supplementary Table 5. Differences in the taxonomic composition of the gut microbiome in HC and CD. Supplementary Table 6. Differences in the taxonomic composition of the gut microbiome in mild and Moderate patients with CD. Supplementary Table 7. Correlation between microbes and severity of CD. Supplementary Table 8. Differences in the taxonomic composition of the gut microbiome in HC and UC. Supplementary Table 9. Differences in the taxonomic composition of the gut microbiome in mild and Severe patients with UC. Supplementary Table 10. Correlation between microbes and the severity of UC. Supplementary Table 11. Microbial coefficients used for modeling [file 12866_2023_3084_MOESM3_ESM.xlsx]

## Sheet: Table S2
Supplementary Table 2: Differences in taxonomic composition of gut microbiome in patients with CD and UC
Taxon ID	Kingdom	Phylum	Class	Order	Family	Genus	Species	baseMean	logFC	lfcSE	stat	pvalue	padj	reject	df
1834207	k__Bacteria	p__Firmicutes	c__Erysipelotrichia	o__Erysipelotrichales	f__Erysipelotrichaceae	g__	s__Erysipelotrichaceae bacterium I46	26.0436	-3.18722	0.68633	-4.64387	4.55038e-06	0.000372709	TRUE	430	CD
544580	k__Bacteria	p__Actinobacteria	c__Actinobacteria	o__Actinomycetales	f__Actinomycetaceae	g__Actinomyces	s__oris	72.1874	-1.28	0.251457	-5.09036	5.35387e-07	0.000111193	TRUE	430	CD
446660	k__Bacteria	p__Actinobacteria	c__Coriobacteriia	o__Eggerthellales	f__Eggerthellaceae	g__Adlercreutzia	s__equolifaciens	174.876	1.20438	0.302696	3.97886	8.12575e-05	0.00234799	TRUE	430	UC
179636	k__Bacteria	p__Proteobacteria	c__Betaproteobacteria	o__Burkholderiales	f__Comamonadaceae	g__Alicycliphilus	s__denitrificans	10.1059	1.62611	0.286088	5.68395	2.43165e-08	8.08037e-06	TRUE	430	UC
476157	k__Bacteria	p__Proteobacteria	c__Alphaproteobacteria	o__Sphingomonadales	f__Erythrobacteraceae	g__Altererythrobacter	s__ishigakiensis	2.77101	1.0707	0.251577	4.25594	2.55735e-05	0.00113308	TRUE	430	UC
72361	k__Bacteria	p__Firmicutes	c__Bacilli	o__Bacillales	f__Bacillaceae	g__Bacillus	s__vallismortis	1177.93	2.01233	0.511863	3.93138	9.84151e-05	0.00270275	TRUE	430	UC
1796616	k__Bacteria	p__Firmicutes	c__Clostridia	o__Clostridiales	f__Lachnospiraceae	g__Blautia	s__sp. YL58	1.69634	-1.10648	0.373203	-2.96484	0.00319695	0.0265248	TRUE	430	CD
2057741	k__Bacteria	p__Proteobacteria	c__Alphaproteobacteria	o__Rhizobiales	f__Bradyrhizobiaceae	g__Bradyrhizobium	s__sp. SK17	3.44109	1.08401	0.242957	4.46174	1.03946e-05	0.000575686	TRUE	430	UC
1267768	k__Bacteria	p__Proteobacteria	c__Alphaproteobacteria	o__Rhodobacterales	f__Rhodobacteraceae	g__Brevirhabdus	s__pacifica	6.76738	1.03226	0.217827	4.73891	2.925e-06	0.000269993	TRUE	430	UC
292	k__Bacteria	p__Proteobacteria	c__Betaproteobacteria	o__Burkholderiales	f__Burkholderiaceae	g__Burkholderia	s__cepacia	8.78076	1.11641	0.233627	4.77858	2.427e-06	0.000254371	TRUE	430	UC
69666	k__Bacteria	p__Proteobacteria	c__Alphaproteobacteria	o__Caulobacterales	f__Caulobacteraceae	g__Caulobacter	s__mirabilis	3.73804	1.0132	0.217707	4.65395	4.34351e-06	0.000370089	TRUE	430	UC
67827	k__Bacteria	p__Proteobacteria	c__Gammaproteobacteria	o__Enterobacterales	f__Enterobacteriaceae	g__Citrobacter	s__werkmanii	23.7458	-1.83044	0.340204	-5.38041	1.22349e-07	2.90403e-05	TRUE	430	CD
545	k__Bacteria	p__Proteobacteria	c__Gammaproteobacteria	o__Enterobacterales	f__Enterobacteriaceae	g__Citrobacter	s__koseri	7.4904	-1.42333	0.310588	-4.58268	6.02421e-06	0.000444854	TRUE	430	CD
67824	k__Bacteria	p__Proteobacteria	c__Gammaproteobacteria	o__Enterobacterales	f__Enterobacteriaceae	g__Citrobacter	s__farmeri	7.36172	-1.26913	0.326329	-3.8891	0.000116534	0.00297879	TRUE	430	CD
67825	k__Bacteria	p__Proteobacteria	c__Gammaproteobacteria	o__Enterobacterales	f__Enterobacteriaceae	g__Citrobacter	s__rodentium	8.86797	-1.21344	0.293847	-4.12948	4.36929e-05	0.00159551	TRUE	430	CD
35703	k__Bacteria	p__Proteobacteria	c__Gammaproteobacteria	o__Enterobacterales	f__Enterobacteriaceae	g__Citrobacter	s__amalonaticus	20.1442	-1.10022	0.365418	-3.01086	0.00275863	0.0241871	TRUE	430	CD
57706	k__Bacteria	p__Proteobacteria	c__Gammaproteobacteria	o__Enterobacterales	f__Enterobacteriaceae	g__Citrobacter	s__braakii	9.78425	-1.07017	0.400724	-2.67059	0.00785903	0.0498389	TRUE	430	CD
285	k__Bacteria	p__Proteobacteria	c__Betaproteobacteria	o__Burkholderiales	f__Comamonadaceae	g__Comamonas	s__testosteroni	12.0948	1.04103	0.224284	4.64158	4.59857e-06	0.000372709	TRUE	430	UC
225992	k__Bacteria	p__Proteobacteria	c__Betaproteobacteria	o__Burkholderiales	f__Comamonadaceae	g__Comamonas	s__kerstersii	4.69836	1.19227	0.249605	4.77662	2.44956e-06	0.000254371	TRUE	430	UC
702967	k__Bacteria	p__Actinobacteria	c__Actinobacteria	o__Corynebacteriales	f__Corynebacteriaceae	g__Corynebacterium	s__sp. NML98-0116	2.62248	1.02593	0.213766	4.79928	2.20058e-06	0.000254371	TRUE	430	UC
1163710	k__Bacteria	p__Proteobacteria	c__Gammaproteobacteria	o__Enterobacterales	f__Enterobacteriaceae	g__Cronobacter	s__condimenti	4.52216	-1.0197	0.267519	-3.81169	0.00015817	0.00370139	TRUE	430	CD
61645	k__Bacteria	p__Proteobacteria	c__Gammaproteobacteria	o__Enterobacterales	f__Enterobacteriaceae	g__Enterobacter	s__asburiae	51.1326	-1.03602	0.310538	-3.33621	0.000923009	0.011618	TRUE	430	CD
2077137	k__Bacteria	p__Proteobacteria	c__Gammaproteobacteria	o__Enterobacterales	f__Enterobacteriaceae	g__Enterobacter	s__cloacae complex sp. FDA-CDC-AR_0132	1.37995	1.01777	0.2942	3.45944	0.000595332	0.00863881	TRUE	430	UC
1352	k__Bacteria	p__Firmicutes	c__Bacilli	o__Lactobacillales	f__Enterococcaceae	g__Enterococcus	s__faecium	6558.38	-1.21328	0.293081	-4.13975	4.18543e-05	0.00156081	TRUE	430	CD
562	k__Bacteria	p__Proteobacteria	c__Gammaproteobacteria	o__Enterobacterales	f__Enterobacteriaceae	g__Escherichia	s__coli	85342.6	-3.07475	0.383427	-8.01913	1.01825e-14	1.69183e-11	TRUE	430	CD
1499973	k__Bacteria	p__Proteobacteria	c__Gammaproteobacteria	o__Enterobacterales	f__Enterobacteriaceae	g__Escherichia	s__marmotae	70.8612	-2.56288	0.312297	-8.20654	2.67166e-15	8.87794e-12	TRUE	430	CD
564	k__Bacteria	p__Proteobacteria	c__Gammaproteobacteria	o__Enterobacterales	f__Enterobacteriaceae	g__Escherichia	s__fergusonii	120.191	-2.20736	0.278314	-7.93117	1.89359e-14	2.09747e-11	TRUE	430	CD
208962	k__Bacteria	p__Proteobacteria	c__Gammaproteobacteria	o__Enterobacterales	f__Enterobacteriaceae	g__Escherichia	s__albertii	130.109	-2.12704	0.301969	-7.04391	7.45971e-12	4.95773e-09	TRUE	430	CD
853	k__Bacteria	p__Firmicutes	c__Clostridia	o__Clostridiales	f__Ruminococcaceae	g__Faecalibacterium	s__prausnitzii	138582	1.51458	0.254429	5.95287	5.4753e-09	2.2743e-06	TRUE	430	UC
1702221	k__Bacteria	p__Firmicutes	c__Erysipelotrichia	o__Erysipelotrichales	f__Erysipelotrichaceae	g__Faecalibaculum	s__rodentium	279.292	1.17617	0.248545	4.7322	3.01843e-06	0.000271088	TRUE	430	UC
318683	k__Bacteria	p__Proteobacteria	c__Alphaproteobacteria	o__Rhodospirillales	f__Acetobacteraceae	g__Gluconobacter	s__albidus	3.11085	1.05337	0.235115	4.48023	9.57025e-06	0.000548309	TRUE	430	UC
729	k__Bacteria	p__Proteobacteria	c__Gammaproteobacteria	o__Pasteurellales	f__Pasteurellaceae	g__Haemophilus	s__parainfluenzae	773.417	1.06321	0.333992	3.18333	0.00156166	0.0165268	TRUE	430	UC
1463165	k__Bacteria	p__Proteobacteria	c__Gammaproteobacteria	o__Enterobacterales	f__Enterobacteriaceae	g__Klebsiella	s__quasipneumoniae	56.3562	-1.85626	0.520972	-3.56306	0.000407579	0.00660676	TRUE	430	CD
1834196	k__Bacteria	p__Firmicutes	c__Clostridia	o__Clostridiales	f__Lachnospiraceae	g__Lachnoclostridium	s__sp. YL32	4850.55	-1.00335	0.228425	-4.39246	1.41295e-05	0.000711399	TRUE	430	CD
39485	k__Bacteria	p__Firmicutes	c__Clostridia	o__Clostridiales	f__Lachnospiraceae	g__Lachnospira	s__eligens	7472.38	1.5526	0.238405	6.51243	2.06763e-10	1.14512e-07	TRUE	430	UC
1623	k__Bacteria	p__Firmicutes	c__Bacilli	o__Lactobacillales	f__Lactobacillaceae	g__Lactobacillus	s__ruminis	173.558	1.68177	0.297471	5.65356	2.86779e-08	8.66332e-06	TRUE	430	UC
1907578	k__Bacteria	p__Proteobacteria	c__Gammaproteobacteria	o__Enterobacterales	f__Enterobacteriaceae	g__Lelliottia	s__jeotgali	15.4894	-1.06272	0.240256	-4.4233	1.2331e-05	0.000640248	TRUE	430	CD
1246	k__Bacteria	p__Firmicutes	c__Bacilli	o__Lactobacillales	f__Leuconostocaceae	g__Leuconostoc	s__lactis	21.5512	1.13052	0.350985	3.22101	0.00137442	0.015131	TRUE	430	UC
313603	k__Bacteria	p__Bacteroidetes	c__Flavobacteriia	o__Flavobacteriales	f__Flavobacteriaceae	g__Maribacter	s__sp. HTCC2170	3.65918	1.11153	0.224322	4.95506	1.04162e-06	0.000157332	TRUE	430	UC
1714373	k__Bacteria	p__Actinobacteria	c__Actinobacteria	o__Micrococcales	f__Microbacteriaceae	g__Microbacterium	s__sp. No. 7	5.0916	1.03659	0.225641	4.59397	5.72155e-06	0.000440096	TRUE	430	UC
582	k__Bacteria	p__Proteobacteria	c__Gammaproteobacteria	o__Enterobacterales	f__Morganellaceae	g__Morganella	s__morganii	158.023	-1.14636	0.258745	-4.43046	1.19456e-05	0.000630081	TRUE	430	CD
487	k__Bacteria	p__Proteobacteria	c__Betaproteobacteria	o__Neisseriales	f__Neisseriaceae	g__Neisseria	s__meningitidis	16.316	1.17742	0.251793	4.67615	3.91942e-06	0.000342743	TRUE	430	UC
754	k__Bacteria	p__Proteobacteria	c__Gammaproteobacteria	o__Pasteurellales	f__Pasteurellaceae	g__Pasteurella	s__dagmatis	3.18649	1.08701	0.229033	4.7461	2.82788e-06	0.000268487	TRUE	430	UC
230089	k__Bacteria	p__Proteobacteria	c__Gammaproteobacteria	o__Enterobacterales	f__Morganellaceae	g__Photorhabdus	s__thracensis	4.83794	-1.11364	0.246482	-4.51815	8.07161e-06	0.000525921	TRUE	430	CD
589437	k__Bacteria	p__Bacteroidetes	c__Bacteroidia	o__Bacteroidales	f__Prevotellaceae	g__Prevotella	s__scopos	127.866	1.03859	0.355625	2.92046	0.00367908	0.029496	TRUE	430	UC
28132	k__Bacteria	p__Bacteroidetes	c__Bacteroidia	o__Bacteroidales	f__Prevotellaceae	g__Prevotella	s__melaninogenica	221.702	1.05885	0.341292	3.10246	0.0020457	0.0197039	TRUE	430	UC
589436	k__Bacteria	p__Bacteroidetes	c__Bacteroidia	o__Bacteroidales	f__Prevotellaceae	g__Prevotella	s__fusca	128.92	1.07952	0.357033	3.02358	0.00264752	0.0237135	TRUE	430	UC
1177574	k__Bacteria	p__Bacteroidetes	c__Bacteroidia	o__Bacteroidales	f__Prevotellaceae	g__Prevotella	s__jejuni	92.1331	1.14648	0.328704	3.48787	0.00053705	0.00809564	TRUE	430	UC
839	k__Bacteria	p__Bacteroidetes	c__Bacteroidia	o__Bacteroidales	f__Prevotellaceae	g__Prevotella	s__ruminicola	197.347	1.17711	0.329125	3.57649	0.000387796	0.0064249	TRUE	430	UC
52227	k__Bacteria	p__Bacteroidetes	c__Bacteroidia	o__Bacteroidales	f__Prevotellaceae	g__Prevotella	s__dentalis	167.313	1.20209	0.318175	3.77807	0.000180322	0.00402155	TRUE	430	UC
652716	k__Bacteria	p__Bacteroidetes	c__Bacteroidia	o__Bacteroidales	f__Prevotellaceae	g__Prevotella	s__sp. oral taxon 299	76.3424	1.22395	0.310508	3.94176	9.4392e-05	0.00263584	TRUE	430	UC
28129	k__Bacteria	p__Bacteroidetes	c__Bacteroidia	o__Bacteroidales	f__Prevotellaceae	g__Prevotella	s__denticola	151.447	1.29515	0.324405	3.99238	7.69155e-05	0.00232459	TRUE	430	UC
584	k__Bacteria	p__Proteobacteria	c__Gammaproteobacteria	o__Enterobacterales	f__Morganellaceae	g__Proteus	s__mirabilis	83.6315	-1.68521	0.333668	-5.05057	6.52124e-07	0.000126046	TRUE	430	CD
2027290	k__Bacteria	p__Proteobacteria	c__Gammaproteobacteria	o__Enterobacterales	f__Morganellaceae	g__Providencia	s__sp. WCHPHu000369	4.54333	1.14177	0.251977	4.53123	7.60881e-06	0.000509522	TRUE	430	UC
361575	k__Bacteria	p__Actinobacteria	c__Actinobacteria	o__Micrococcales	f__Micrococcaceae	g__Pseudarthrobacter	s__phenanthrenivorans	6.64493	1.01448	0.210296	4.82405	1.95641e-06	0.000254371	TRUE	430	UC
1788301	k__Bacteria	p__Proteobacteria	c__Gammaproteobacteria	o__Pseudomonadales	f__Pseudomonadaceae	g__Pseudomonas	s__versuta	2.52219	1.03057	0.228515	4.50986	8.37871e-06	0.000535432	TRUE	430	UC
53407	k__Bacteria	p__Proteobacteria	c__Gammaproteobacteria	o__Pseudomonadales	f__Pseudomonadaceae	g__Pseudomonas	s__asplenii	3.59368	1.39387	0.28424	4.90384	1.33493e-06	0.000184832	TRUE	430	UC
2116657	k__Bacteria	p__Proteobacteria	c__Betaproteobacteria	o__Burkholderiales	f__Comamonadaceae	g__Pulveribacter	s__suum	3.23187	1.11071	0.221668	5.0107	7.93625e-07	0.000138801	TRUE	430	UC
575	k__Bacteria	p__Proteobacteria	c__Gammaproteobacteria	o__Enterobacterales	f__Enterobacteriaceae	g__Raoultella	s__planticola	18.3277	-1.18861	0.360919	-3.2933	0.00107201	0.01277	TRUE	430	CD
2026787	k__Bacteria	p__Bacteroidetes	c__Saprospiria	o__Bacteroidetes Order II. Incertae sedis	f__Rhodothermaceae	g__Salinibacter	s__Rhodothermaceae bacterium	4.32101	1.07901	0.241641	4.46534	1.02287e-05	0.000575686	TRUE	430	UC
54736	k__Bacteria	p__Proteobacteria	c__Gammaproteobacteria	o__Enterobacterales	f__Enterobacteriaceae	g__Salmonella	s__bongori	12.0281	-1.50522	0.29858	-5.04127	6.82768e-07	0.000126046	TRUE	430	CD
28901	k__Bacteria	p__Proteobacteria	c__Gammaproteobacteria	o__Enterobacterales	f__Enterobacteriaceae	g__Salmonella	s__enterica	2649.4	-1.31596	0.227879	-5.77484	1.47826e-08	5.45806e-06	TRUE	430	CD
622	k__Bacteria	p__Proteobacteria	c__Gammaproteobacteria	o__Enterobacterales	f__Enterobacteriaceae	g__Shigella	s__dysenteriae	258.405	-3.96129	0.528694	-7.49258	3.87775e-13	3.22144e-10	TRUE	430	CD
623	k__Bacteria	p__Proteobacteria	c__Gammaproteobacteria	o__Enterobacterales	f__Enterobacteriaceae	g__Shigella	s__flexneri	3.16259	-1.74048	0.278924	-6.23997	1.04931e-09	4.98121e-07	TRUE	430	CD
693444	k__Bacteria	p__Proteobacteria	c__Gammaproteobacteria	o__Enterobacterales	f__Enterobacteriaceae	g__Shigella	s__Enterobacteriaceae bacterium strain FGI 57	10.5369	-1.49019	0.289327	-5.15052	3.96351e-07	8.78049e-05	TRUE	430	CD
2057025	k__Bacteria	p__Bacteroidetes	c__Cytophagia	o__Cytophagales	f__Cytophagaceae	g__Spirosoma	s__pollinicola	8.52429	1.19533	0.249924	4.78279	2.37919e-06	0.000254371	TRUE	430	UC
41	k__Bacteria	p__Proteobacteria	c__Deltaproteobacteria	o__Myxococcales	f__Archangiaceae	g__Stigmatella	s__aurantiaca	9.32241	1.10474	0.197254	5.60062	3.81617e-08	1.05676e-05	TRUE	430	UC
137591	k__Bacteria	p__Firmicutes	c__Bacilli	o__Lactobacillales	f__Leuconostocaceae	g__Weissella	s__cibaria	53.1158	1.27078	0.353307	3.59681	0.000359557	0.00621496	TRUE	430	UC

## Sheet: Table S3
Supplementary Table 3: Metacyc pathway of different gut microbiome (CD VS UC)
Pathway	NAME	baseMean	logFC	lfcSE	stat	pvalue	padj	reject	df
ARGDEG-PWY	superpathway of L-arginine, putrescine, and 4-aminobutanoate degradation	58.685	-1.71175	0.301637	-5.67485	2.55e-08	1.92e-07	TRUE	430
AST-PWY	L-arginine degradation II (AST pathway)	52.4239	-1.59101	0.256865	-6.19397	1.37e-09	1.37e-08	TRUE	430
ECASYN-PWY	enterobacterial common antigen biosynthesis	35.6467	-1.3438	0.251422	-5.34479	1.47e-07	8.98e-07	TRUE	430
ENTBACSYN-PWY	enterobactin biosynthesis	145.957	-2.08361	0.364374	-5.71832	2.02e-08	1.57e-07	TRUE	430
GALACTARDEG-PWY	D-galactarate degradation I	377.312	-1.408	0.202858	-6.94085	1.44e-11	2.72e-10	TRUE	430
GLUCARDEG-PWY	D-glucarate degradation I	239.076	-1.36636	0.185668	-7.35915	9.48e-13	2.9e-11	TRUE	430
GLUCARGALACTSUPER-PWY	superpathway of D-glucarate and D-galactarate degradation	377.312	-1.408	0.202858	-6.94085	1.44e-11	2.72e-10	TRUE	430
GLYCOL-GLYOXDEG-PWY	superpathway of glycol metabolism and degradation	24.7841	-1.50215	0.200037	-7.50935	3.46e-13	1.35e-11	TRUE	430
GLYCOLYSIS-TCA-GLYOX-BYPASS	superpathway of glycolysis, pyruvate dehydrogenase, TCA, and glyoxylate bypass	361.284	-2.04743	0.298602	-6.85672	2.46e-11	4.06e-10	TRUE	430
GLYOXYLATE-BYPASS	glyoxylate cycle	204.553	-1.83035	0.239569	-7.6402	1.42e-13	6.11e-12	TRUE	430
HCAMHPDEG-PWY	3-phenylpropanoate and 3-(3-hydroxyphenyl)propanoate degradation to 2-oxopent-4-enoate	42.5411	-1.67472	0.280568	-5.96905	5e-09	4.56e-08	TRUE	430
KDO-NAGLIPASYN-PWY	superpathway of (Kdo)2-lipid A biosynthesis	28.8522	-1.45726	0.233281	-6.24679	1.01e-09	1.05e-08	TRUE	430
KETOGLUCONMET-PWY	ketogluconate metabolism	155.83	-1.82493	0.26045	-7.00686	9.46e-12	2.14e-10	TRUE	430
LPSSYN-PWY	superpathway of lipopolysaccharide biosynthesis	21.0003	-1.92665	0.235277	-8.18885	3.03e-15	1.86e-13	TRUE	430
ORNARGDEG-PWY	superpathway of L-arginine and L-ornithine degradation	58.685	-1.71175	0.301637	-5.67485	2.55e-08	1.92e-07	TRUE	430
ORNDEG-PWY	superpathway of ornithine degradation	103.577	-1.67269	0.357312	-4.68132	3.83e-06	2.05e-05	TRUE	430
P105-PWY	TCA cycle IV (2-oxoglutarate decarboxylase)	219.15	-1.88306	0.285358	-6.59893	1.22e-10	1.81e-09	TRUE	430
P221-PWY	octane oxidation	20.8287	-1.08722	0.218463	-4.97668	9.37e-07	5.16e-06	TRUE	430
PWY-4702	phytate degradation I	120.113	-2.66187	0.285243	-9.33197	5.58e-19	2.39e-16	TRUE	430
PWY-5189	tetrapyrrole biosynthesis II (from glycine)	223.166	-1.57743	0.221168	-7.13223	4.21e-12	1.13e-10	TRUE	430
PWY-561	superpathway of glyoxylate cycle and fatty acid degradation	176.807	-1.9575	0.284864	-6.87171	2.24e-11	3.84e-10	TRUE	430
PWY-5656	mannosylglycerate biosynthesis I	61.1485	-2.34746	0.254945	-9.20771	1.47e-18	3.16e-16	TRUE	430
PWY-5675	nitrate reduction V (assimilatory)	166.604	-1.95151	0.272161	-7.17041	3.29e-12	9.4e-11	TRUE	430
PWY-5692	allantoin degradation to glyoxylate II	10.6019	-1.25565	0.180956	-6.939	1.46e-11	2.72e-10	TRUE	430
PWY-5705	allantoin degradation to glyoxylate III	24.1049	-1.77162	0.224593	-7.88814	2.56e-14	1.37e-12	TRUE	430
PWY-5723	Rubisco shunt	268.352	-1.99332	0.289943	-6.87486	2.19e-11	3.84e-10	TRUE	430
PWY-5747	2-methylcitrate cycle II	56.2398	-1.79365	0.230929	-7.76709	5.95e-14	2.83e-12	TRUE	430
PWY-5845	superpathway of menaquinol-9 biosynthesis	333.042	-1.09089	0.274219	-3.97816	8.15e-05	0.000346112	TRUE	430
PWY-5850	superpathway of menaquinol-6 biosynthesis I	150.135	-1.9629	0.33266	-5.90061	7.35e-09	6.3e-08	TRUE	430
PWY-5855	ubiquinol-7 biosynthesis (prokaryotic)	23.8657	-1.21402	0.218991	-5.54371	5.18e-08	3.36e-07	TRUE	430
PWY-5856	ubiquinol-9 biosynthesis (prokaryotic)	23.8657	-1.21402	0.218991	-5.54371	5.18e-08	3.36e-07	TRUE	430
PWY-5857	ubiquinol-10 biosynthesis (prokaryotic)	23.8657	-1.21402	0.218991	-5.54371	5.18e-08	3.36e-07	TRUE	430
PWY-5860	superpathway of demethylmenaquinol-6 biosynthesis I	119.174	-1.88111	0.314911	-5.97346	4.87e-09	4.56e-08	TRUE	430
PWY-5862	superpathway of demethylmenaquinol-9 biosynthesis	255.758	-1.09504	0.261096	-4.19403	3.33e-05	0.000148797	TRUE	430
PWY-5896	superpathway of menaquinol-10 biosynthesis	144.346	-2.11481	0.333612	-6.33913	5.85e-10	6.97e-09	TRUE	430
PWY-5918	superpathay of heme biosynthesis from glutamate	309.154	-1.34988	0.213914	-6.31039	6.93e-10	8.04e-09	TRUE	430
PWY-5920	superpathway of heme biosynthesis from glycine	96.4657	-1.7224	0.252557	-6.81986	3.1e-11	4.93e-10	TRUE	430
PWY-6285	superpathway of fatty acids biosynthesis (E. coli)	226.507	-1.49251	0.351397	-4.24736	2.65e-05	0.000122388	TRUE	430
PWY-6531	mannitol cycle	336.92	-1.20487	0.187214	-6.43577	3.28e-10	4.27e-09	TRUE	430
PWY-6628	superpathway of L-phenylalanine biosynthesis	715.829	-1.88021	0.293473	-6.40677	3.91e-10	4.79e-09	TRUE	430
PWY-6629	superpathway of L-tryptophan biosynthesis	370.122	-2.55726	0.345986	-7.39121	7.65e-13	2.53e-11	TRUE	430
PWY-6630	superpathway of L-tyrosine biosynthesis	303.897	-2.0129	0.311214	-6.46789	2.71e-10	3.63e-09	TRUE	430
PWY-6690	cinnamate and 3-hydroxycinnamate degradation to 2-oxopent-4-enoate	42.5411	-1.67472	0.280568	-5.96905	5e-09	4.56e-08	TRUE	430
PWY-6708	ubiquinol-8 biosynthesis (prokaryotic)	23.8657	-1.21402	0.218991	-5.54371	5.18e-08	3.36e-07	TRUE	430
PWY-6803	phosphatidylcholine acyl editing	129.665	-1.76114	0.264458	-6.65945	8.42e-11	1.29e-09	TRUE	430
PWY-6823	molybdenum cofactor biosynthesis	43.0358	-1.77759	0.240249	-7.39894	7.27e-13	2.53e-11	TRUE	430
PWY-6837	fatty acid beta-oxidation V (unsaturated, odd number, di-isomerase-dependent)	25.3915	-1.1729	0.219525	-5.34291	1.49e-07	8.98e-07	TRUE	430
PWY-6891	thiazole biosynthesis II (Bacillus)	828.094	-1.30419	0.199643	-6.53262	1.83e-10	2.62e-09	TRUE	430
PWY-6969	TCA cycle V (2-oxoglutarate : ferredoxin oxidoreductase)	543.484	-1.04517	0.224987	-4.64545	4.52e-06	2.36e-05	TRUE	430
PWY-7094	fatty acid salvage	33.778	-1.47114	0.233958	-6.28806	7.91e-10	8.59e-09	TRUE	430
PWY-7204	pyridoxal 5'-phosphate salvage II (plants)	75.3263	-2.22782	0.268817	-8.28748	1.49e-15	1.28e-13	TRUE	430
PWY-7254	TCA cycle VII (acetate-producers)	180.391	-1.59003	0.252895	-6.2873	7.94e-10	8.59e-09	TRUE	430
PWY-7269	NAD/NADP-NADH/NADPH mitochondrial interconversion (yeast)	28.0059	-1.13061	0.261578	-4.32228	1.92e-05	9.15e-05	TRUE	430
PWY-7385	1,3-propanediol biosynthesis (engineered)	88.7832	-2.40974	0.279569	-8.61948	1.3e-16	1.39e-14	TRUE	430
PWY-7446	sulfoglycolysis	21.909	-1.4785	0.230397	-6.41717	3.67e-10	4.63e-09	TRUE	430
PWY-821	superpathway of sulfur amino acid biosynthesis (Saccharomyces cerevisiae)	231.657	-1.13183	0.246319	-4.59497	5.7e-06	2.91e-05	TRUE	430
PWY0-1277	3-phenylpropanoate and 3-(3-hydroxyphenyl)propanoate degradation	53.2686	-1.67704	0.30035	-5.58361	4.18e-08	2.93e-07	TRUE	430
PWY0-1338	polymyxin resistance	21.8464	-1.02265	0.233359	-4.3823	1.48e-05	7.29e-05	TRUE	430
PWY0-1415	superpathway of heme biosynthesis from uroporphyrinogen-III	201.006	-1.51226	0.213874	-7.07081	6.27e-12	1.49e-10	TRUE	430
PWY0-1533	methylphosphonate degradation I	8.45831	-1.05999	0.179459	-5.90661	7.1e-09	6.22e-08	TRUE	430
PWY0-41	allantoin degradation IV (anaerobic)	17.2603	-1.71369	0.208864	-8.20483	2.7e-15	1.86e-13	TRUE	430
PWY0-42	2-methylcitrate cycle I	49.7836	-2.12046	0.244707	-8.66532	9.23e-17	1.32e-14	TRUE	430
SO4ASSIM-PWY	sulfate reduction I (assimilatory)	491.029	-1.06573	0.185809	-5.73562	1.83e-08	1.46e-07	TRUE	430
TCA-GLYOX-BYPASS	superpathway of glyoxylate bypass and TCA	233.045	-1.97489	0.278195	-7.09895	5.23e-12	1.32e-10	TRUE	430
UBISYN-PWY	superpathway of ubiquinol-8 biosynthesis (prokaryotic)	25.8548	-1.31356	0.226712	-5.79395	1.33e-08	1.1e-07	TRUE	430
URDEGR-PWY	superpathway of allantoin degradation in plants	10.6019	-1.25565	0.180956	-6.939	1.46e-11	2.72e-10	TRUE	430
POLYAMINSYN3-PWY	superpathway of polyamine biosynthesis II	55.8278	1.11959	0.315207	3.55193	0.0004247	0.00161236	TRUE	430
PWY-6263	superpathway of menaquinol-8 biosynthesis II	9.16564	1.02425	0.326463	3.1374	0.00182174	0.00592065	TRUE	430

## Sheet: Table S4
Supplementary Table 4: KEGG Orthology of different gut microbiome (CD VS UC)
KEGG Orthology	baseMean	logFC	lfcSE	stat	pvalue	padj	reject	df
K03774: FKBP-type peptidyl-prolyl cis-trans isomerase SlpA	23.6613	-2.4362	0.20498	-11.8851	2.31e-28	8.87e-25	TRUE	430
K03559: biopolymer transport protein ExbD	70.3914	-2.82552	0.242647	-11.6445	1.99e-27	3.83e-24	TRUE	430
K01087: trehalose 6-phosphate phosphatase [EC:3.1.3.12]	23.4739	-2.26591	0.19825	-11.4296	1.34e-26	1.72e-23	TRUE	430
K09916: hypothetical protein	44.0157	-2.76435	0.249671	-11.072	3.07e-25	1.55e-22	TRUE	430
K03974: psp operon transcriptional activator	13.6225	-1.89639	0.171282	-11.0718	3.08e-25	1.55e-22	TRUE	430
K01085: glucose-1-phosphatase [EC:3.1.3.10]	11.7498	-1.79995	0.162477	-11.0782	2.91e-25	1.55e-22	TRUE	430
K07678: two-component system, NarL family, sensor histidine kinase BarA [EC:2.7.13.3]	12.6554	-1.74253	0.157456	-11.0668	3.22e-25	1.55e-22	TRUE	430
K19304: NO_NAME	9.79517	-1.518	0.136924	-11.0864	2.71e-25	1.55e-22	TRUE	430
K16322: NO_NAME	23.3785	-2.2033	0.201033	-10.9599	8.12e-25	3.47e-22	TRUE	430
K11933: NADH oxidoreductase Hcr	15.0648	-1.90928	0.174431	-10.9457	9.17e-25	3.53e-22	TRUE	430
K02468: DeoR family transcriptional regulator, glucitol operon repressor	23.5535	-2.31068	0.211819	-10.9088	1.26e-24	4.42e-22	TRUE	430
K03807: AmpE protein	19.8946	-2.15044	0.197576	-10.8841	1.56e-24	5e-22	TRUE	430
K03289: MFS transporter, NHS family, nucleoside permease	19.1646	-2.0838	0.191758	-10.8668	1.81e-24	5.13e-22	TRUE	430
K03721: transcriptional regulator of aroF, aroG, tyrA and aromatic amino	9.89366	-1.56791	0.144332	-10.8632	1.87e-24	5.13e-22	TRUE	430
K09612: alkaline phosphatase isozyme conversion protein	13.7282	-1.95469	0.18015	-10.8503	2.09e-24	5.35e-22	TRUE	430
K19168: NO_NAME	38.8131	-2.64166	0.24393	-10.8296	2.49e-24	5.57e-22	TRUE	430
K06140: regulator of nucleoside diphosphate kinase	41.7813	-2.63597	0.243219	-10.8378	2.32e-24	5.57e-22	TRUE	430
K04025: ethanolamine utilization protein EutK	32.5203	-2.51121	0.232114	-10.8188	2.73e-24	5.57e-22	TRUE	430
K02550: glycolate permease	11.2112	-1.71421	0.158457	-10.8181	2.75e-24	5.57e-22	TRUE	430
K18765: NO_NAME	10.8234	-1.64808	0.154138	-10.6923	8.06e-24	1.55e-21	TRUE	430
K07274: outer membrane protein	26.5974	-2.29166	0.214468	-10.6853	8.55e-24	1.57e-21	TRUE	430
K04015: formate-dependent nitrate reductase complex, transmembrane protein	15.517	-1.979	0.185368	-10.6761	9.25e-24	1.62e-21	TRUE	430
K04018: formate-dependent nitrite reductase complex NrfG subunit	19.5856	-2.13847	0.200746	-10.6526	1.13e-23	1.89e-21	TRUE	430
K07184: SH3 domain protein	27.5785	-2.36795	0.22245	-10.6448	1.21e-23	1.94e-21	TRUE	430
K03485: LacI family transcriptional regulator, trehalose operon repressor	19.2547	-2.15029	0.202894	-10.5981	1.79e-23	2.76e-21	TRUE	430
K06858: vitamin B12 transport system substrate-binding protein	13.6722	-1.77707	0.167954	-10.5807	2.08e-23	3.08e-21	TRUE	430
K16138: NO_NAME	31.1302	-2.44026	0.230927	-10.5672	2.33e-23	3.32e-21	TRUE	430
K08723: 5'-nucleotidase [EC:3.1.3.5]	27.2111	-2.29898	0.217936	-10.5489	2.72e-23	3.74e-21	TRUE	430
K03806: AmpD protein	31.1509	-2.44522	0.232142	-10.5333	3.11e-23	3.86e-21	TRUE	430
K07262: D-alanyl-D-alanine endopeptidase (penicillin-binding protein 7)	21.1376	-2.14238	0.203273	-10.5394	2.95e-23	3.86e-21	TRUE	430
K09970: general L-amino acid transport system permease protein	18.6443	-2.03721	0.193347	-10.5365	3.02e-23	3.86e-21	TRUE	430
K07229: NO_NAME	17.7843	-2.0306	0.193081	-10.5168	3.57e-23	4.29e-21	TRUE	430
K01584: arginine decarboxylase [EC:4.1.1.19]	12.6191	-1.69792	0.161666	-10.5026	4.02e-23	4.69e-21	TRUE	430
K02485: two-component system, unclassified family, response regulator	17.7559	-2.00785	0.191307	-10.4954	4.27e-23	4.84e-21	TRUE	430
K07140: NO_NAME	12.6394	-1.81293	0.173105	-10.473	5.16e-23	5.68e-21	TRUE	430
K12943: NO_NAME	24.3496	-2.31647	0.221673	-10.4499	6.27e-23	6.07e-21	TRUE	430
K02399: flagella synthesis protein FlgN	20.543	-2.21773	0.211989	-10.4615	5.69e-23	6.07e-21	TRUE	430
K07702: two-component system, CitB family, response regulator CitB	19.9411	-2.06813	0.197921	-10.4493	6.3e-23	6.07e-21	TRUE	430
K07289: AsmA protein	14.8975	-1.83719	0.175754	-10.4532	6.1e-23	6.07e-21	TRUE	430
K02200: cytochrome c-type biogenesis protein CcmH	13.0967	-1.78547	0.170791	-10.4541	6.05e-23	6.07e-21	TRUE	430
K07245: putative copper resistance protein D	15.5645	-1.93458	0.185255	-10.4428	6.66e-23	6.25e-21	TRUE	430
K07109: NO_NAME	24.3102	-2.38911	0.229016	-10.4321	7.28e-23	6.68e-21	TRUE	430
K11183: phosphocarrier protein FPr	13.9911	-1.76791	0.169554	-10.4269	7.61e-23	6.81e-21	TRUE	430
K03808: paraquat-inducible protein A	25.9151	-2.29334	0.220103	-10.4194	8.1e-23	7.09e-21	TRUE	430
K05775: maltose operon periplasmic protein	42.1334	-2.54592	0.244507	-10.4124	8.59e-23	7.35e-21	TRUE	430
K00428: cytochrome c peroxidase	13.9693	-1.82103	0.17497	-10.4077	8.94e-23	7.48e-21	TRUE	430
K09857: hypothetical protein	14.4006	-1.78389	0.17151	-10.401	9.45e-23	7.74e-21	TRUE	430
K03516: flagellar protein FlhE	40.4255	-2.62507	0.252459	-10.398	9.7e-23	7.78e-21	TRUE	430
K03668: heat shock protein HslJ	20.0361	-2.10909	0.20292	-10.3937	1e-22	7.9e-21	TRUE	430
K14742: NO_NAME	26.5773	-2.1134	0.203507	-10.3849	1.08e-22	8.33e-21	TRUE	430
K02116: ATP synthase protein I	36.3108	-2.57914	0.249071	-10.3551	1.39e-22	1.03e-20	TRUE	430
K09788: 2-methylaconitate isomerase [EC:5.2.1.-]	14.4102	-1.84011	0.177713	-10.3544	1.4e-22	1.03e-20	TRUE	430
K11719: lipopolysaccharide export system protein LptC	39.8612	-2.40667	0.23262	-10.346	1.5e-22	1.09e-20	TRUE	430
K05802: potassium efflux system protein KefA	17.5142	-2.04189	0.197706	-10.3279	1.74e-22	1.24e-20	TRUE	430
K08310: dihydroneopterin triphosphate diphosphatase [EC:3.6.1.67]	15.7026	-1.97937	0.191794	-10.3203	1.86e-22	1.3e-20	TRUE	430
K16066: 3-hydroxy acid dehydrogenase / malonic semialdehyde reductase [EC:1.1.1.381 1.1.1.-]	14.0464	-1.82482	0.177062	-10.3061	2.09e-22	1.44e-20	TRUE	430
K02841: heptosyltransferase I [EC:2.4.-.-]	27.9962	-2.2658	0.220149	-10.2921	2.35e-22	1.56e-20	TRUE	430
K03796: Bax protein	18.64	-2.07455	0.201564	-10.2922	2.35e-22	1.56e-20	TRUE	430
K07791: anaerobic C4-dicarboxylate transporter DcuA	18.9732	-2.10725	0.20488	-10.2853	2.49e-22	1.62e-20	TRUE	430
K02569: cytochrome c-type protein NapC	17.2932	-1.98086	0.192813	-10.2735	2.74e-22	1.76e-20	TRUE	430
K06192: paraquat-inducible protein B	7.69968	-1.43259	0.139889	-10.2409	3.6e-22	2.27e-20	TRUE	430
K04030: ethanolamine utilization protein EutQ	15.6958	-1.88567	0.184404	-10.2258	4.08e-22	2.53e-20	TRUE	430
K18988: NO_NAME	20.3018	-2.02543	0.198259	-10.216	4.42e-22	2.7e-20	TRUE	430
K00373: nitrate reductase delta subunit	23.0184	-2.1958	0.215055	-10.2104	4.63e-22	2.79e-20	TRUE	430
K02199: cytochrome c biogenesis protein CcmG, thiol:disulfide interchange	25.5118	-2.24077	0.219512	-10.208	4.73e-22	2.8e-20	TRUE	430
K18890: ATP-binding cassette, subfamily B, multidrug efflux pump	19.1008	-1.96171	0.192224	-10.2053	4.83e-22	2.82e-20	TRUE	430
K07589: D-erythro-7,8-dihydroneopterin triphosphate epimerase	39.3423	-2.61673	0.256536	-10.2003	5.04e-22	2.9e-20	TRUE	430
K12529: putative selenate reductase FAD-binding subunit	26.2969	-2.25402	0.221307	-10.185	5.72e-22	3.24e-20	TRUE	430
K12500: thioesterase III	27.2197	-2.39502	0.235497	-10.1701	6.47e-22	3.61e-20	TRUE	430
K01894: glutamyl-Q tRNA(Asp) synthetase	26.1717	-2.31299	0.228042	-10.1428	8.11e-22	4.46e-20	TRUE	430
K03824: putative acetyltransferase	29.5781	-2.31124	0.227936	-10.1398	8.31e-22	4.51e-20	TRUE	430
K12525: bifunctional aspartokinase / homoserine dehydrogenase 2 [EC:2.7.2.4 1.1.1.3]	12.072	-1.67592	0.165314	-10.1378	8.45e-22	4.52e-20	TRUE	430
K07014: NO_NAME	29.5977	-2.03741	0.201016	-10.1356	8.61e-22	4.54e-20	TRUE	430
K03606: putative colanic acid biosysnthesis UDP-glucose lipid carrier	9.32134	-1.51629	0.14963	-10.1336	8.75e-22	4.55e-20	TRUE	430
K11534: DeoR family transcriptional regulator, deoxyribose operon repressor	19.356	-2.03813	0.201427	-10.1185	9.92e-22	4.96e-20	TRUE	430
K02598: nitrite transporter NirC	19.9423	-2.0118	0.198778	-10.1208	9.72e-22	4.96e-20	TRUE	430
K16326: NO_NAME	10.2427	-1.58736	0.156864	-10.1193	9.85e-22	4.96e-20	TRUE	430
K16346: NO_NAME	11.9138	-1.73056	0.171217	-10.1074	1.09e-21	5.36e-20	TRUE	430
K05812: conserved hypothetical protein	28.8826	-2.33584	0.231228	-10.1019	1.14e-21	5.4e-20	TRUE	430
K11934: outer membrane protein X	16.135	-1.95307	0.193331	-10.1022	1.13e-21	5.4e-20	TRUE	430
K07637: two-component system, OmpR family, sensor histidine kinase PhoQ [EC:2.7.13.3]	12.1878	-1.70916	0.169187	-10.1022	1.13e-21	5.4e-20	TRUE	430
K03490: AraC family transcriptional regulator, cel operon repressor	10.841	-1.70533	0.168997	-10.0909	1.24e-21	5.84e-20	TRUE	430
K16088: NO_NAME	8.60764	-1.41952	0.140878	-10.0763	1.4e-21	6.51e-20	TRUE	430
K05365: penicillin-binding protein 1B [EC:2.4.1.129 3.4.-.-]	10.1479	-1.54026	0.153109	-10.0599	1.61e-21	7.36e-20	TRUE	430
K06006: periplasmic protein CpxP	35.5146	-2.40771	0.239453	-10.055	1.67e-21	7.57e-20	TRUE	430
K18702: NO_NAME	17.6692	-2.05911	0.204946	-10.0471	1.78e-21	7.99e-20	TRUE	430
K12148: biofilm regulator BssS	53.5716	-2.74277	0.273105	-10.0429	1.85e-21	8.08e-20	TRUE	430
K03185: 2-octaprenyl-6-methoxyphenol hydroxylase [EC:1.14.13.-]	14.0637	-1.79742	0.178954	-10.0441	1.83e-21	8.08e-20	TRUE	430
K13638: NO_NAME	41.6579	-2.52949	0.252148	-10.0318	2.02e-21	8.75e-20	TRUE	430
K02170: pimeloyl-[acyl-carrier protein] methyl ester esterase [EC:3.1.1.85]	27.3364	-2.23938	0.223291	-10.029	2.07e-21	8.86e-20	TRUE	430
K07019: NO_NAME	12.5217	-1.76329	0.176118	-10.012	2.38e-21	1.01e-19	TRUE	430
K05997: Fe-S cluster assembly protein SufA	22.178	-2.18951	0.219183	-9.98938	2.86e-21	1.2e-19	TRUE	430
K01141: exodeoxyribonuclease I [EC:3.1.11.1]	11.8078	-1.62791	0.162987	-9.98794	2.9e-21	1.2e-19	TRUE	430
K11735: GABA permease	12.8927	-1.758	0.176109	-9.98246	3.03e-21	1.24e-19	TRUE	430
K07340: hypothetical protein	17.8937	-2.2204	0.222542	-9.97745	3.16e-21	1.25e-19	TRUE	430
K06079: copper homeostasis protein (lipoprotein)	21.3063	-2.17433	0.217955	-9.97606	3.19e-21	1.25e-19	TRUE	430
K03577: TetR/AcrR family transcriptional regulator, acrAB operon repressor	12.06	-1.70066	0.170415	-9.97948	3.11e-21	1.25e-19	TRUE	430
K03472: D-erythrose 4-phosphate dehydrogenase [EC:1.2.1.72]	12.6206	-1.68682	0.169037	-9.97898	3.12e-21	1.25e-19	TRUE	430
K04032: ethanolamine utilization cobalamin adenosyltransferase [EC:2.5.1.17]	20.9282	-1.96336	0.197135	-9.95951	3.66e-21	1.42e-19	TRUE	430
K00389: putative membrane protein	57.1126	-2.74407	0.275629	-9.95566	3.77e-21	1.44e-19	TRUE	430
K03597: sigma-E factor negative regulatory protein RseA	26.7079	-2.19345	0.220297	-9.95678	3.74e-21	1.44e-19	TRUE	430
K02745: PTS system, N-acetylgalactosamine-specific IIB component [EC:2.7.1.-]	29.283	-2.21279	0.222364	-9.9512	3.91e-21	1.48e-19	TRUE	430
K19270: NO_NAME	26.8492	-2.29914	0.231125	-9.94759	4.03e-21	1.51e-19	TRUE	430
K00230: menaquinone-dependent protoporphyrinogen oxidase [EC:1.3.5.3]	39.3145	-2.47864	0.249343	-9.94067	4.27e-21	1.58e-19	TRUE	430
K06205: MioC protein	25.7201	-2.29059	0.230471	-9.93876	4.33e-21	1.59e-19	TRUE	430
K07039: NO_NAME	15.1346	-1.84336	0.185509	-9.93677	4.4e-21	1.6e-19	TRUE	430
K07661: two-component system, OmpR family, response regulator RstA	14.1042	-1.87106	0.188388	-9.93199	4.58e-21	1.63e-19	TRUE	430
K08169: MFS transporter, DHA2 family, multidrug resistance protein	9.3956	-1.45973	0.14695	-9.9335	4.52e-21	1.63e-19	TRUE	430
K03623: ribonuclease inhibitor	31.0464	-2.42967	0.244922	-9.92018	5.04e-21	1.76e-19	TRUE	430
K09911: hypothetical protein	18.1112	-1.95575	0.197125	-9.9214	4.99e-21	1.76e-19	TRUE	430
K04337: curli production assembly/transport component CsgE	20.5928	-2.14977	0.216812	-9.91536	5.24e-21	1.82e-19	TRUE	430
K00795: farnesyl diphosphate synthase [EC:2.5.1.1 2.5.1.10]	17.1685	-1.91832	0.193569	-9.91028	5.47e-21	1.88e-19	TRUE	430
K16370: 6-phosphofructokinase 2 [EC:2.7.1.11]	17.7668	-1.9874	0.200586	-9.90797	5.57e-21	1.9e-19	TRUE	430
K10002: glutamate/aspartate transport system permease protein	19.4365	-2.05738	0.207877	-9.89711	6.08e-21	2.04e-19	TRUE	430
K11924: DtxR family transcriptional regulator, manganese transport regulator	21.1979	-2.05367	0.207491	-9.89764	6.06e-21	2.04e-19	TRUE	430
K03690: hypothetical protein	36.2266	-2.39639	0.242431	-9.88486	6.72e-21	2.19e-19	TRUE	430
K02345: DNA polymerase III subunit theta [EC:2.7.7.7]	29.608	-2.38872	0.24163	-9.88586	6.67e-21	2.19e-19	TRUE	430
K02255: ferritin-like protein 2	15.3685	-1.88977	0.191188	-9.88437	6.75e-21	2.19e-19	TRUE	430
K02444: DeoR family transcriptional regulator, glycerol-3-phosphate regulon	12.4451	-1.69248	0.171238	-9.88381	6.78e-21	2.19e-19	TRUE	430
K11739: bacteriophage N4 adsorption protein A	9.57627	-1.53525	0.155467	-9.8751	7.28e-21	2.33e-19	TRUE	430
K05782: benzoate membrane transport protein	18.7028	-2.00783	0.203465	-9.8682	7.7e-21	2.45e-19	TRUE	430
K09937: hypothetical protein	59.5496	-2.7879	0.28265	-9.86343	8e-21	2.51e-19	TRUE	430
K02317: DNA replication protein DnaT	32.5733	-2.3019	0.233406	-9.8622	8.08e-21	2.51e-19	TRUE	430
K02496: uroporphyrin-III C-methyltransferase [EC:2.1.1.107]	12.409	-1.77507	0.179978	-9.86274	8.05e-21	2.51e-19	TRUE	430
K07639: two-component system, OmpR family, sensor histidine kinase RstB [EC:2.7.13.3]	9.56059	-1.50558	0.152691	-9.86025	8.21e-21	2.53e-19	TRUE	430
K09996: arginine transport system substrate-binding protein	12.2247	-1.75921	0.178452	-9.85821	8.35e-21	2.55e-19	TRUE	430
K05499: LacI family transcriptional regulator, repressor for deo operon,	23.4442	-2.051	0.20871	-9.82704	1.08e-20	3.22e-19	TRUE	430
K00998: CDP-diacylglycerol---serine O-phosphatidyltransferase [EC:2.7.8.8]	22.0769	-1.99718	0.203239	-9.82676	1.08e-20	3.22e-19	TRUE	430
K16704: NO_NAME	15.9597	-1.88401	0.191685	-9.82866	1.06e-20	3.22e-19	TRUE	430
K08305: membrane-bound lytic murein transglycosylase B	14.3217	-1.72972	0.176065	-9.82431	1.1e-20	3.26e-19	TRUE	430
K07351: fimbrial protein	22.0178	-2.12482	0.2164	-9.81896	1.15e-20	3.37e-19	TRUE	430
K03973: phage shock protein C	31.271	-2.47158	0.25203	-9.80669	1.27e-20	3.7e-19	TRUE	430
K02192: bacterioferritin-associated ferredoxin	64.6074	-2.92207	0.298067	-9.80341	1.3e-20	3.72e-19	TRUE	430
K03591: cell division protein FtsN	23.6594	-2.21648	0.226144	-9.80118	1.33e-20	3.72e-19	TRUE	430
K17713: NO_NAME	14.6702	-1.84426	0.188149	-9.80216	1.32e-20	3.72e-19	TRUE	430
K08304: membrane-bound lytic murein transglycosylase A	12.4382	-1.62916	0.166184	-9.80337	1.3e-20	3.72e-19	TRUE	430
K09934: hypothetical protein	9.8866	-1.58913	0.162116	-9.80241	1.31e-20	3.72e-19	TRUE	430
K02425: FliZ protein	15.4398	-1.97515	0.201566	-9.79903	1.35e-20	3.76e-19	TRUE	430
K12151: multiple stress resistance protein BhsA	40.6039	-2.5497	0.260296	-9.79537	1.39e-20	3.84e-19	TRUE	430
K01061: carboxymethylenebutenolidase [EC:3.1.1.45]	16.2507	-1.94209	0.198278	-9.79476	1.4e-20	3.84e-19	TRUE	430
K05820: MFS transporter, PPP family, 3-phenylpropionic acid transporter	18.851	-1.75754	0.179522	-9.79013	1.45e-20	3.96e-19	TRUE	430
K07490: ferrous iron transport protein C	63.8957	-2.75421	0.281745	-9.77555	1.63e-20	4.42e-19	TRUE	430
K07666: two-component system, OmpR family, response regulator QseB	44.2431	-2.46271	0.252247	-9.76307	1.8e-20	4.86e-19	TRUE	430
K03855: ferredoxin like protein	18.9521	-1.93617	0.198545	-9.7518	1.98e-20	5.27e-19	TRUE	430
K07786: MFS transporter, DHA2 family, multidrug resistance protein	9.6113	-1.53737	0.157661	-9.75114	1.99e-20	5.27e-19	TRUE	430
K03414: chemotaxis protein CheZ	25.5129	-2.13493	0.218991	-9.74896	2.02e-20	5.33e-19	TRUE	430
K12340: outer membrane protein	20.0707	-2.00325	0.205608	-9.74303	2.12e-20	5.55e-19	TRUE	430
K03286: OmpA-OmpF porin, OOP family	22.4959	-2.10141	0.215874	-9.73439	2.27e-20	5.91e-19	TRUE	430
K15834: NO_NAME	27.1729	-2.29275	0.235656	-9.72923	2.37e-20	6.12e-19	TRUE	430
K04335: minor curlin subunit	13.6399	-1.85977	0.191175	-9.72807	2.39e-20	6.14e-19	TRUE	430
K03675: glutaredoxin 2	14.6315	-1.868	0.192158	-9.72117	2.53e-20	6.45e-19	TRUE	430
K07592: LysR family transcriptional regulator, tdc operon transcriptional	15.3529	-1.84434	0.189787	-9.71796	2.59e-20	6.57e-19	TRUE	430
K13051: NO_NAME	9.7523	-1.51742	0.156252	-9.71133	2.74e-20	6.89e-19	TRUE	430
K05881: PTS hybrid protein	16.7623	-2.06012	0.212198	-9.7085	2.8e-20	7e-19	TRUE	430
K15833: NO_NAME	43.4047	-2.44327	0.251741	-9.70552	2.87e-20	7.12e-19	TRUE	430
K09909: hypothetical protein	14.359	-1.76307	0.181746	-9.70071	2.98e-20	7.36e-19	TRUE	430
K06281: hydrogenase large subunit [EC:1.12.99.6]	16.8725	-1.85227	0.191048	-9.69532	3.11e-20	7.63e-19	TRUE	430
K05835: threonine efflux protein	28.0047	-2.27294	0.234481	-9.69349	3.16e-20	7.7e-19	TRUE	430
K09892: hypothetical protein	81.8099	-2.7292	0.281625	-9.6909	3.23e-20	7.81e-19	TRUE	430
K07311: putative dimethyl sulfoxide reductase subunit YnfG (DMSO reductase	13.1952	-1.81694	0.187511	-9.68974	3.26e-20	7.83e-19	TRUE	430
K02565: N-acetylglucosamine repressor	11.6364	-1.6727	0.172855	-9.67693	3.61e-20	8.58e-19	TRUE	430
K15545: NO_NAME	10.3227	-1.53431	0.158553	-9.67696	3.61e-20	8.58e-19	TRUE	430
K09954: hypothetical protein	33.1002	-2.50007	0.258576	-9.6686	3.86e-20	8.95e-19	TRUE	430
K07232: cation transport protein ChaC	25.6081	-2.21127	0.228691	-9.66927	3.84e-20	8.95e-19	TRUE	430
K02300: cytochrome o ubiquinol oxidase subunit IV	21.5846	-2.16537	0.223975	-9.66787	3.88e-20	8.95e-19	TRUE	430
K19162: NO_NAME	18.6062	-2.01461	0.208352	-9.66929	3.84e-20	8.95e-19	TRUE	430
K07287: lipoprotein-34	18.8002	-1.91779	0.198352	-9.66864	3.86e-20	8.95e-19	TRUE	430
K05880: transcriptional activator for dhaKLM operon	6.95417	-1.32216	0.136784	-9.66599	3.94e-20	9.03e-19	TRUE	430
K11996: adenylyltransferase and sulfurtransferase [EC:2.7.7.80]	27.0356	-2.06553	0.213819	-9.66019	4.13e-20	9.4e-19	TRUE	430
K02682: prepilin peptidase dependent protein D	32.9178	-2.34023	0.242472	-9.65154	4.42e-20	9.99e-19	TRUE	430
K14062: NO_NAME	8.56191	-1.40923	0.146017	-9.65116	4.44e-20	9.99e-19	TRUE	430
K03765: transcriptional activator of cad operon	8.34441	-1.4311	0.148731	-9.62203	5.6e-20	1.25e-18	TRUE	430
K08992: putative membrane protein	32.7572	-2.4156	0.251246	-9.61447	5.95e-20	1.32e-18	TRUE	430
K09794: hypothetical protein	23.9585	-2.24052	0.233081	-9.61264	6.04e-20	1.34e-18	TRUE	430
K15827: NO_NAME	30.2372	-2.23737	0.232832	-9.60936	6.2e-20	1.36e-18	TRUE	430
K07643: two-component system, OmpR family, sensor histidine kinase BasS [EC:2.7.13.3]	18.6621	-2.00572	0.208745	-9.60849	6.24e-20	1.37e-18	TRUE	430
K10213: ribosylpyrimidine nucleosidase [EC:3.2.2.8]	14.0037	-1.78671	0.185984	-9.60678	6.33e-20	1.38e-18	TRUE	430
K05776: molybdate transport system ATP-binding protein	13.7841	-1.7395	0.181104	-9.60495	6.42e-20	1.39e-18	TRUE	430
K12507: acyl-CoA synthetase	8.66671	-1.49097	0.155251	-9.60363	6.49e-20	1.4e-18	TRUE	430
K11201: PTS system, fructose-specific IIA-like component	20.0041	-2.06223	0.214795	-9.60091	6.63e-20	1.42e-18	TRUE	430
K00313: electron transfer flavoprotein-quinone oxidoreductase	36.8359	-1.99933	0.208256	-9.60034	6.66e-20	1.42e-18	TRUE	430
K14977: (S)-ureidoglycine aminohydrolase [EC:3.5.3.26]	15.7413	-1.90336	0.19863	-9.58242	7.69e-20	1.63e-18	TRUE	430
K05790: lipopolysaccharide biosynthesis protein WzzE	13.9053	-1.80682	0.18875	-9.57252	8.32e-20	1.75e-18	TRUE	430
K11107: ferredoxin	43.9056	-2.40277	0.251306	-9.56113	9.11e-20	1.91e-18	TRUE	430
K13255: NO_NAME	26.0746	-2.28765	0.239374	-9.55681	9.43e-20	1.96e-18	TRUE	430
K08993: putative membrane protein	22.5685	-2.17394	0.227774	-9.54425	1.04e-19	2.16e-18	TRUE	430
K04565: superoxide dismutase, Cu-Zn family [EC:1.15.1.1]	28.1069	-2.11445	0.221641	-9.54	1.08e-19	2.22e-18	TRUE	430
K09798: hypothetical protein	23.0355	-2.08062	0.218197	-9.53553	1.12e-19	2.28e-18	TRUE	430
K00094: galactitol-1-phosphate 5-dehydrogenase [EC:1.1.1.251]	10.4695	-1.58749	0.16647	-9.5362	1.11e-19	2.28e-18	TRUE	430
K06214: curli production assembly/transport component CsgG	29.8632	-2.17188	0.227814	-9.53355	1.14e-19	2.3e-18	TRUE	430
K04752: nitrogen regulatory protein P-II 2	19.2576	-2.14704	0.225221	-9.53304	1.14e-19	2.3e-18	TRUE	430
K03329: hypothetical protein	19.2078	-2.04011	0.214089	-9.52925	1.17e-19	2.34e-18	TRUE	430
K18141: NO_NAME	17.5383	-1.85115	0.194267	-9.52888	1.18e-19	2.34e-18	TRUE	430
K04333: LuxR family transcriptional regulator, csgAB operon transcriptional	8.62012	-1.48564	0.155904	-9.52919	1.18e-19	2.34e-18	TRUE	430
K09889: hypothetical protein	32.6634	-2.23527	0.234724	-9.52297	1.23e-19	2.44e-18	TRUE	430
K03098: outer membrane lipoprotein Blc	18.5444	-2.01978	0.212141	-9.52089	1.26e-19	2.47e-18	TRUE	430
K18968: NO_NAME	11.5234	-1.62296	0.170505	-9.51852	1.28e-19	2.5e-18	TRUE	430
K05805: CreA protein	28.2451	-2.15943	0.226924	-9.51613	1.3e-19	2.53e-18	TRUE	430
K01169: ribonuclease I (enterobacter ribonuclease)	12.7869	-1.66945	0.175581	-9.50812	1.39e-19	2.69e-18	TRUE	430
K11066: N-acetylmuramoyl-L-alanine amidase	18.6668	-1.86388	0.196094	-9.50504	1.42e-19	2.74e-18	TRUE	430
K19000: NO_NAME	60.004	-2.603	0.273897	-9.5036	1.44e-19	2.76e-18	TRUE	430
K03972: phage shock protein E	13.0527	-1.92886	0.202978	-9.50282	1.45e-19	2.76e-18	TRUE	430
K11477: glc operon protein GlcG	18.3767	-2.10535	0.221904	-9.48764	1.63e-19	3.1e-18	TRUE	430
K07676: two-component system, NarL family, sensor histidine kinase RcsD [EC:2.7.13.3]	6.47516	-1.16445	0.122745	-9.48673	1.65e-19	3.11e-18	TRUE	430
K03971: phage shock protein D	31.4204	-2.48513	0.26217	-9.47908	1.75e-19	3.29e-18	TRUE	430
K02344: DNA polymerase III subunit psi [EC:2.7.7.7]	19.2932	-2.06984	0.218415	-9.47664	1.78e-19	3.33e-18	TRUE	430
K00799: glutathione S-transferase [EC:2.5.1.18]	11.2692	-1.72474	0.182148	-9.46886	1.9e-19	3.53e-18	TRUE	430
K18974: dihydropteroate synthase type 1 [EC:2.5.1.15]	13.5384	-1.84097	0.194474	-9.46642	1.93e-19	3.58e-18	TRUE	430
K02556: chemotaxis protein MotA	11.8752	-1.59648	0.168656	-9.46591	1.94e-19	3.58e-18	TRUE	430
K04065: hyperosmotically inducible periplasmic protein	15.9112	-1.95435	0.206672	-9.45627	2.1e-19	3.84e-18	TRUE	430
K07148: NO_NAME	14.4972	-1.66288	0.175914	-9.45283	2.15e-19	3.93e-18	TRUE	430
K09896: hypothetical protein	52.6405	-2.40876	0.254893	-9.4501	2.2e-19	3.95e-18	TRUE	430
K08970: nickel/cobalt exporter	10.6111	-1.70624	0.180537	-9.45092	2.19e-19	3.95e-18	TRUE	430
K07674: two-component system, NarL family, nitrate/nitrite sensor histidine kinase NarQ [EC:2.7.13.3]	8.40422	-1.38691	0.14676	-9.4502	2.2e-19	3.95e-18	TRUE	430
K09456: putative acyl-CoA dehydrogenase	6.82136	-1.28615	0.136103	-9.44981	2.21e-19	3.95e-18	TRUE	430
K09975: hypothetical protein	15.3976	-1.82702	0.193385	-9.44756	2.25e-19	3.99e-18	TRUE	430
K09181: hypothetical protein	17.2146	-1.67014	0.176782	-9.44746	2.25e-19	3.99e-18	TRUE	430
K05798: LysR family transcriptional regulator, transcriptional activator for	12.3176	-1.65218	0.174926	-9.44499	2.29e-19	4.05e-18	TRUE	430
K07034: NO_NAME	59.801	-2.08789	0.221374	-9.43147	2.55e-19	4.48e-18	TRUE	430
K08160: MFS transporter, DHA1 family, multidrug/chloramphenicol efflux	13.6227	-1.76728	0.187532	-9.42388	2.71e-19	4.74e-18	TRUE	430
K13641: NO_NAME	47.8313	-2.33587	0.248029	-9.41773	2.84e-19	4.95e-18	TRUE	430
K09927: hypothetical protein	15.4858	-1.80888	0.19219	-9.41194	2.97e-19	5.16e-18	TRUE	430
K01138: NO_NAME	19.6564	-2.01833	0.214736	-9.39913	3.29e-19	5.66e-18	TRUE	430
K13926: NO_NAME	10.9751	-1.54729	0.164623	-9.39895	3.3e-19	5.66e-18	TRUE	430
K10543: D-xylose transport system substrate-binding protein	30.428	-1.8152	0.193288	-9.39119	3.5e-19	5.99e-18	TRUE	430
K12582: NO_NAME	17.6427	-1.92132	0.205121	-9.3668	4.24e-19	7.23e-18	TRUE	430
K02430: DeoR family transcriptional regulator, L-fucose operon activator	17.3001	-1.91324	0.204343	-9.36289	4.38e-19	7.42e-18	TRUE	430
K07711: two-component system, NtrC family, sensor histidine kinase GlrK [EC:2.7.13.3]	11.459	-1.59543	0.170411	-9.36227	4.4e-19	7.43e-18	TRUE	430
K09161: hypothetical protein	16.9357	-1.90104	0.203232	-9.35402	4.69e-19	7.83e-18	TRUE	430
K07343: DNA transformation protein and related proteins	24.9587	-1.79991	0.19241	-9.35456	4.67e-19	7.83e-18	TRUE	430
K03834: tyrosine-specific transport protein	11.3112	-1.5336	0.163953	-9.35393	4.7e-19	7.83e-18	TRUE	430
K09477: citrate:succinate antiporter	10.5926	-1.56986	0.167872	-9.35155	4.79e-19	7.94e-18	TRUE	430
K07703: two-component system, CitB family, response regulator DcuR	13.8843	-1.793	0.192084	-9.33447	5.47e-19	9.04e-18	TRUE	430
K03755: AraC family transcriptional regulator, transcriptional activator of	12.9517	-1.80563	0.193498	-9.33152	5.6e-19	9.21e-18	TRUE	430
K04775: protease YdgD	10.5449	-1.65696	0.177641	-9.32752	5.78e-19	9.47e-18	TRUE	430
K00540: NO_NAME	58.4053	-2.4285	0.260448	-9.32432	5.93e-19	9.59e-18	TRUE	430
K07686: two-component system, NarL family, uhpT operon response regulator UhpA	20.8275	-2.02741	0.217426	-9.32462	5.91e-19	9.59e-18	TRUE	430
K10857: exodeoxyribonuclease X [EC:3.1.11.-]	11.822	-1.73459	0.186023	-9.3246	5.91e-19	9.59e-18	TRUE	430
K07091: lipopolysaccharide export system permease protein	52.3556	-2.14963	0.2306	-9.32191	6.04e-19	9.73e-18	TRUE	430
K14588: NO_NAME	7.11958	-1.31668	0.141262	-9.32087	6.09e-19	9.77e-18	TRUE	430
K04750: PhnB protein	19.7865	-2.09455	0.224893	-9.3135	6.45e-19	1.03e-17	TRUE	430
K09907: hypothetical protein	13.1807	-1.79958	0.193373	-9.30627	6.83e-19	1.08e-17	TRUE	430
K07684: two-component system, NarL family, nitrate/nitrite response regulator NarL	6.02583	-1.15608	0.124218	-9.30687	6.79e-19	1.08e-17	TRUE	430
K04033: AraC family transcriptional regulator, ethanolamine operon	12.3853	-1.647	0.177079	-9.30095	7.12e-19	1.12e-17	TRUE	430
K03819: putative colanic acid biosynthesis acetyltransferase WcaB	16.9862	-1.94848	0.209763	-9.28893	7.82e-19	1.23e-17	TRUE	430
K05594: ElaB protein	34.1388	-2.42536	0.261159	-9.28691	7.94e-19	1.24e-17	TRUE	430
K15735: NO_NAME	14.1685	-1.79983	0.193938	-9.28044	8.36e-19	1.3e-17	TRUE	430
K02193: heme exporter protein A [EC:3.6.3.41]	10.4317	-1.56967	0.169134	-9.28061	8.35e-19	1.3e-17	TRUE	430
K01354: oligopeptidase B [EC:3.4.21.83]	8.76872	-1.45666	0.156987	-9.27889	8.46e-19	1.31e-17	TRUE	430
K00568: 2-polyprenyl-6-hydroxyphenyl methylase / 3-demethylubiquinone-9 3-methyltransferase [EC:2.1.1.222 2.1.1.64]	11.1454	-1.58495	0.170927	-9.2727	8.88e-19	1.37e-17	TRUE	430
K02386: flagella basal body P-ring formation protein FlgA	24.5408	-2.06769	0.223177	-9.26481	9.44e-19	1.45e-17	TRUE	430
K02679: prepilin peptidase dependent protein A	25.8084	-2.19231	0.2367	-9.26198	9.65e-19	1.47e-17	TRUE	430
K08234: glyoxylase I family protein	31.7442	-2.34002	0.25303	-9.24799	1.08e-18	1.64e-17	TRUE	430
K11474: GntR family transcriptional regulator, glc operon transcriptional	16.1706	-1.90123	0.205873	-9.23498	1.19e-18	1.81e-17	TRUE	430
K07710: two-component system, NtrC family, sensor histidine kinase AtoS [EC:2.7.13.3]	10.2462	-1.5965	0.173052	-9.22558	1.28e-18	1.94e-17	TRUE	430
K07689: two-component system, NarL family, invasion response regulator UvrY	12.8171	-1.65892	0.180086	-9.21183	1.43e-18	2.15e-17	TRUE	430
K15829: NO_NAME	15.1369	-1.93908	0.210546	-9.20976	1.45e-18	2.17e-17	TRUE	430
K13979: NO_NAME	13.1838	-1.74821	0.190061	-9.19818	1.59e-18	2.37e-17	TRUE	430
K07663: two-component system, OmpR family, catabolic regulation response regulator CreB	20.7889	-2.1245	0.23104	-9.19537	1.62e-18	2.41e-17	TRUE	430
K09980: hypothetical protein	21.3959	-2.13666	0.232786	-9.17867	1.85e-18	2.72e-17	TRUE	430
K17948: NO_NAME	10.5945	-1.67385	0.182362	-9.17869	1.85e-18	2.72e-17	TRUE	430
K04016: formate-dependent nitrite reductase, possible assembly protein	9.06421	-1.52294	0.166054	-9.17137	1.95e-18	2.87e-17	TRUE	430
K07757: sugar-phosphatase	11.8781	-1.57787	0.172058	-9.17057	1.97e-18	2.88e-17	TRUE	430
K09918: hypothetical protein	26.1551	-2.023	0.220649	-9.1684	2e-18	2.92e-17	TRUE	430
K01058: phospholipase A1 [EC:3.1.1.32 3.1.1.4]	45.4103	-2.18996	0.239014	-9.16245	2.09e-18	3.04e-17	TRUE	430
K19334: NO_NAME	28.3386	-2.42182	0.264343	-9.16165	2.11e-18	3.05e-17	TRUE	430
K09712: hypothetical protein	22.6495	-2.13637	0.233554	-9.14724	2.36e-18	3.4e-17	TRUE	430
K03970: phage shock protein B	31.4143	-2.33947	0.256004	-9.1384	2.52e-18	3.62e-17	TRUE	430
K01095: phosphatidylglycerophosphatase A [EC:3.1.3.27]	25.2474	-2.01722	0.220949	-9.12978	2.7e-18	3.86e-17	TRUE	430
K03749: DedD protein	11.3725	-1.68135	0.18432	-9.1219	2.87e-18	4.09e-17	TRUE	430
K01147: exoribonuclease II	13.8904	-1.78786	0.196036	-9.12005	2.91e-18	4.13e-17	TRUE	430
K03543: multidrug resistance protein A	14.8708	-1.80569	0.198196	-9.11063	3.13e-18	4.43e-17	TRUE	430
K13683: NO_NAME	11.4413	-1.76874	0.19415	-9.1102	3.14e-18	4.43e-17	TRUE	430
K06916: NO_NAME	17.6279	-1.81785	0.199858	-9.09568	3.51e-18	4.93e-17	TRUE	430
K01664: para-aminobenzoate synthetase component II [EC:2.6.1.85]	44.779	-2.3486	0.258239	-9.09468	3.54e-18	4.95e-17	TRUE	430
K10804: acyl-CoA thioesterase I [EC:3.1.2.- 3.1.1.5]	28.9641	-2.04963	0.225492	-9.08957	3.68e-18	5.13e-17	TRUE	430
K14051: cyclic di-GMP phosphodiesterase Gmr [EC:3.1.4.52]	7.181	-1.30479	0.143696	-9.08023	3.95e-18	5.5e-17	TRUE	430
K10108: maltose/maltodextrin transport system substrate-binding protein	14.2255	-1.79439	0.197686	-9.07698	4.06e-18	5.62e-17	TRUE	430
K11258: acetolactate synthase II small subunit [EC:2.2.1.6]	22.4339	-2.0151	0.222392	-9.06105	4.58e-18	6.33e-17	TRUE	430
K11209: GST-like protein	42.9996	-2.26379	0.249871	-9.05987	4.63e-18	6.36e-17	TRUE	430
K07406: alpha-galactosidase [EC:3.2.1.22]	18.6253	-1.81638	0.20059	-9.05517	4.8e-18	6.57e-17	TRUE	430
K02562: mannitol operon repressor	10.9647	-1.52415	0.168558	-9.04227	5.3e-18	7.23e-17	TRUE	430
K02466: glucitol operon activator protein	30.2032	-2.27102	0.251351	-9.03523	5.59e-18	7.61e-17	TRUE	430
K18997: NO_NAME	15.6227	-1.94293	0.215069	-9.03397	5.65e-18	7.65e-17	TRUE	430
K05596: LysR family transcriptional regulator, chromosome initiation	21.014	-1.92041	0.212667	-9.03013	5.82e-18	7.86e-17	TRUE	430
K08172: MFS transporter, MHS family, shikimate and dehydroshikimate	10.2363	-1.4031	0.15542	-9.02781	5.92e-18	7.97e-17	TRUE	430
K01484: succinylarginine dihydrolase [EC:3.5.3.23]	12.2568	-1.66005	0.183928	-9.02554	6.02e-18	8.08e-17	TRUE	430
K07709: two-component system, NtrC family, sensor histidine kinase HydH [EC:2.7.13.3]	15.2205	-1.85361	0.205432	-9.02298	6.14e-18	8.21e-17	TRUE	430
K06894: NO_NAME	18.9065	-1.72977	0.191865	-9.01557	6.5e-18	8.66e-17	TRUE	430
K12152: phosphatase NudJ	15.1426	-1.85146	0.205469	-9.01088	6.74e-18	8.9e-17	TRUE	430
K19338: NO_NAME	13.9258	-1.73665	0.192722	-9.01116	6.73e-18	8.9e-17	TRUE	430
K05819: MFS transporter, AAHS family, 3-hydroxyphenylpropionic acid	8.43441	-1.44332	0.160178	-9.01074	6.75e-18	8.9e-17	TRUE	430
K13735: adhesin/invasin	6.4164	-1.17736	0.130718	-9.00689	6.95e-18	9.13e-17	TRUE	430
K19226: cationic peptide transport system substrate-binding protein	17.0085	-1.71016	0.189915	-9.00488	7.06e-18	9.24e-17	TRUE	430
K02196: heme exporter protein D	49.3001	-2.58179	0.286923	-8.99819	7.43e-18	9.66e-17	TRUE	430
K07273: lysozyme	13.1868	-1.70383	0.189343	-8.99862	7.41e-18	9.66e-17	TRUE	430
K03926: periplasmic divalent cation tolerance protein	18.8829	-1.88821	0.209916	-8.99507	7.61e-18	9.86e-17	TRUE	430
K02067: phospholipid/cholesterol/gamma-HCH transport system substrate-binding protein	63.9606	-1.98517	0.220826	-8.98978	7.92e-18	1.02e-16	TRUE	430
K01194: alpha,alpha-trehalase [EC:3.2.1.28]	12.5359	-1.51603	0.168735	-8.9847	8.24e-18	1.06e-16	TRUE	430
K08154: MFS transporter, DHA1 family, 2-module integral membrane pump EmrD	14.245	-1.75836	0.195922	-8.97479	8.89e-18	1.14e-16	TRUE	430
K09808: lipoprotein-releasing system permease protein	44.9297	-2.0259	0.225883	-8.96877	9.31e-18	1.19e-16	TRUE	430
K03598: sigma-E factor negative regulatory protein RseB	28.8554	-2.0163	0.224844	-8.96753	9.4e-18	1.2e-16	TRUE	430
K03605: hydrogenase 1 maturation protease	45.9871	-2.21691	0.247383	-8.96148	9.84e-18	1.25e-16	TRUE	430
K16703: NO_NAME	10.3876	-1.51432	0.169099	-8.95521	1.03e-17	1.31e-16	TRUE	430
K03600: stringent starvation protein B	18.9644	-1.94083	0.216935	-8.94663	1.1e-17	1.39e-16	TRUE	430
K12111: evolved beta-galactosidase subunit alpha [EC:3.2.1.23]	11.2524	-1.52424	0.170375	-8.94636	1.1e-17	1.39e-16	TRUE	430
K08325: NADP-dependent alcohol dehydrogenase [EC:1.1.-.-]	25.1086	-1.91072	0.213873	-8.9339	1.21e-17	1.52e-16	TRUE	430
K03803: sigma-E factor negative regulatory protein RseC	16.3152	-1.88578	0.211137	-8.93155	1.24e-17	1.55e-16	TRUE	430
K06132: cardiolipin synthase C [EC:2.7.8.-]	12.5973	-1.61706	0.181355	-8.91659	1.39e-17	1.73e-16	TRUE	430
K07319: putative adenine-specific DNA-methyltransferase	18.1677	-1.90633	0.213956	-8.90989	1.46e-17	1.81e-16	TRUE	430
K13893: microcin C transport system substrate-binding protein	9.84629	-1.41993	0.159416	-8.90703	1.49e-17	1.85e-16	TRUE	430
K10975: allantoin permease	7.64107	-1.26799	0.142401	-8.90442	1.52e-17	1.88e-16	TRUE	430
K19222: 1,4-dihydroxy-2-naphthoyl-CoA hydrolase [EC:3.1.2.28]	16.4298	-1.84306	0.207276	-8.89182	1.67e-17	2.06e-16	TRUE	430
K10986: PTS system, galactosamine-specific IID component	8.15122	-1.31838	0.148306	-8.88958	1.7e-17	2.09e-16	TRUE	430
K02507: protein transport protein HofQ	14.2831	-1.57027	0.176676	-8.88784	1.72e-17	2.11e-16	TRUE	430
K04064: osmotically inducible lipoprotein OsmE	23.0381	-2.01371	0.226777	-8.87968	1.84e-17	2.22e-16	TRUE	430
K00344: NADPH2:quinone reductase	15.4992	-1.73483	0.195365	-8.87996	1.83e-17	2.22e-16	TRUE	430
K07673: two-component system, NarL family, nitrate/nitrite sensor histidine kinase NarX [EC:2.7.13.3]	7.7594	-1.30541	0.146991	-8.88091	1.82e-17	2.22e-16	TRUE	430
K10013: lysine/arginine/ornithine transport system substrate-binding protein	13.2853	-1.64247	0.185008	-8.87784	1.86e-17	2.25e-16	TRUE	430
K11929: outer membrane pore protein E	17.1666	-1.77271	0.199943	-8.86609	2.03e-17	2.45e-16	TRUE	430
K16693: NO_NAME	21.2146	-1.99719	0.225375	-8.86165	2.1e-17	2.52e-16	TRUE	430
K18142: NO_NAME	7.67464	-1.34081	0.151369	-8.8579	2.17e-17	2.59e-16	TRUE	430
K03273: D-glycero-D-manno-heptose 1,7-bisphosphate phosphatase [EC:3.1.3.82 3.1.3.83]	57.7997	-2.09539	0.23666	-8.85402	2.23e-17	2.66e-16	TRUE	430
K07248: lactaldehyde dehydrogenase / glycolaldehyde dehydrogenase [EC:1.2.1.22 1.2.1.21]	10.2214	-1.36514	0.154403	-8.84141	2.45e-17	2.92e-16	TRUE	430
K19236: L,D-transpeptidase YcfS	8.96609	-1.48754	0.168411	-8.83275	2.62e-17	3.1e-16	TRUE	430
K02423: flagellar protein FliT	19.5605	-2.01195	0.227853	-8.83002	2.67e-17	3.16e-16	TRUE	430
K07714: two-component system, NtrC family, response regulator AtoC	11.3433	-1.62313	0.183837	-8.82919	2.69e-17	3.17e-16	TRUE	430
K18446: NO_NAME	13.3367	-1.65814	0.187841	-8.82736	2.73e-17	3.2e-16	TRUE	430
K13498: indole-3-glycerol phosphate synthase / phosphoribosylanthranilate isomerase [EC:4.1.1.48 5.3.1.24]	11.2629	-1.66668	0.188861	-8.82491	2.78e-17	3.25e-16	TRUE	430
K02393: flagellar L-ring protein precursor FlgH	8.77753	-1.42203	0.161866	-8.78521	3.75e-17	4.38e-16	TRUE	430
K07644: two-component system, OmpR family, heavy metal sensor histidine kinase CusS [EC:2.7.13.3]	9.11626	-1.54664	0.176363	-8.76969	4.22e-17	4.91e-16	TRUE	430
K06144: universal stress protein B	20.3333	-1.94724	0.222101	-8.76738	4.29e-17	4.98e-16	TRUE	430
K19354: NO_NAME	14.5089	-1.76592	0.201445	-8.76628	4.33e-17	5e-16	TRUE	430
K11751: 5'-nucleotidase / UDP-sugar diphosphatase [EC:3.1.3.5 3.6.1.45]	18.7238	-1.61201	0.18412	-8.75519	4.7e-17	5.42e-16	TRUE	430
K07803: zinc resistance-associated protein	15.6301	-1.84581	0.211012	-8.74741	4.99e-17	5.73e-16	TRUE	430
K02361: isochorismate synthase [EC:5.4.4.2]	13.4472	-1.64063	0.187598	-8.74542	5.06e-17	5.8e-16	TRUE	430
K12974: NO_NAME	20.0326	-2.00125	0.229011	-8.73869	5.33e-17	6.08e-16	TRUE	430
K06080: RcsF protein	26.7633	-1.99106	0.22788	-8.73735	5.38e-17	6.13e-16	TRUE	430
K04568: lysyl-tRNA synthetase, class II	26.6623	-1.93141	0.221148	-8.73355	5.53e-17	6.29e-16	TRUE	430
K03487: LacI family transcriptional regulator, asc operon repressor	15.459	-1.81532	0.207963	-8.72907	5.72e-17	6.48e-16	TRUE	430
K01582: lysine decarboxylase [EC:4.1.1.18]	28.3991	-1.89785	0.217472	-8.72683	5.82e-17	6.57e-16	TRUE	430
K03594: bacterioferritin [EC:1.16.3.1]	68.6327	-2.09135	0.239681	-8.72556	5.88e-17	6.62e-16	TRUE	430
K00363: nitrite reductase (NADH) small subunit [EC:1.7.1.15]	26.314	-2.09806	0.240527	-8.72279	6e-17	6.74e-16	TRUE	430
K03291: MFS transporter, SET family, sugar efflux transporter	19.4801	-1.84408	0.2115	-8.71906	6.17e-17	6.91e-16	TRUE	430
K02819: PTS system, trehalose-specific IIC component	29.1794	-1.88128	0.215857	-8.71541	6.34e-17	7.08e-16	TRUE	430
K09024: flavin reductase [EC:1.5.1.-]	18.1182	-1.76929	0.203291	-8.70326	6.95e-17	7.73e-16	TRUE	430
K03673: thiol:disulfide interchange protein DsbA	26.9668	-2.15972	0.248189	-8.70193	7.02e-17	7.79e-16	TRUE	430
K16263: NO_NAME	15.0033	-1.76399	0.202736	-8.70092	7.07e-17	7.82e-16	TRUE	430
K02818: PTS system, trehalose-specific IIB component [EC:2.7.1.201]	29.8393	-1.88998	0.217347	-8.6957	7.35e-17	8.11e-16	TRUE	430
K02533: tRNA/rRNA methyltransferase	18.7852	-1.90777	0.219412	-8.69494	7.39e-17	8.13e-16	TRUE	430
K19234: NO_NAME	10.4791	-1.58139	0.181924	-8.69256	7.53e-17	8.26e-16	TRUE	430
K05527: BolA protein	32.3237	-2.23895	0.257691	-8.68852	7.76e-17	8.49e-16	TRUE	430
K07214: enterochelin esterase and related enzymes	16.039	-1.84235	0.212184	-8.6828	8.1e-17	8.83e-16	TRUE	430
K09017: TetR/AcrR family transcriptional regulator	13.9268	-1.80745	0.208221	-8.68045	8.24e-17	8.96e-16	TRUE	430
K07352: type 1 fimbrial protein	9.71182	-1.55971	0.179691	-8.67995	8.27e-17	8.97e-16	TRUE	430
K03304: tellurite resistance/dicarboxylate transporter, TDT family	7.73869	-1.26658	0.145998	-8.67535	8.56e-17	9.26e-16	TRUE	430
K02446: fructose-1,6-bisphosphatase II [EC:3.1.3.11]	39.8827	-1.89695	0.218759	-8.67139	8.82e-17	9.51e-16	TRUE	430
K11747: glutathione-regulated potassium-efflux system protein KefB	65.2046	-2.61279	0.301334	-8.67074	8.86e-17	9.53e-16	TRUE	430
K09923: hypothetical protein	42.9483	-2.33357	0.269284	-8.66587	9.19e-17	9.86e-16	TRUE	430
K05839: haemolysin expression modulating protein	14.1956	-1.79346	0.20734	-8.64988	1.04e-16	1.11e-15	TRUE	430
K03445: MFS transporter, DHA1 family, purine ribonucleoside efflux pump	7.07998	-1.2386	0.143214	-8.64862	1.05e-16	1.11e-15	TRUE	430
K07283: putative salt-induced outer membrane protein	13.9417	-1.67425	0.19365	-8.64574	1.07e-16	1.13e-15	TRUE	430
K07290: hypothetical protein	10.0924	-1.45606	0.168401	-8.64639	1.06e-16	1.13e-15	TRUE	430
K02339: DNA polymerase III subunit chi [EC:2.7.7.7]	45.215	-2.19761	0.254308	-8.64151	1.1e-16	1.17e-15	TRUE	430
K07350: minor fimbrial subunit	10.5463	-1.4346	0.166239	-8.62975	1.2e-16	1.27e-15	TRUE	430
K19336: NO_NAME	15.9961	-1.94117	0.224985	-8.62797	1.22e-16	1.28e-15	TRUE	430
K06867: NO_NAME	18.7356	-1.88977	0.219036	-8.62769	1.22e-16	1.28e-15	TRUE	430
K12262: cytochrome b561	12.667	-1.62996	0.188999	-8.62417	1.25e-16	1.31e-15	TRUE	430
K00362: nitrite reductase (NADH) large subunit [EC:1.7.1.15]	13.8723	-1.48155	0.171983	-8.61454	1.35e-16	1.41e-15	TRUE	430
K02805: lipopolysaccharide biosynthesis protein	10.1248	-1.4759	0.171414	-8.61011	1.39e-16	1.45e-15	TRUE	430
K00675: N-hydroxyarylamine O-acetyltransferase	15.5358	-1.59132	0.1851	-8.59709	1.53e-16	1.59e-15	TRUE	430
K08296: phosphohistidine phosphatase	39.917	-2.18677	0.254418	-8.59518	1.56e-16	1.61e-15	TRUE	430
K03417: methylisocitrate lyase [EC:4.1.3.30]	10.995	-1.46565	0.170641	-8.58906	1.63e-16	1.68e-15	TRUE	430
K02402: flagellar transcriptional activator FlhC	20.9285	-1.83091	0.21355	-8.57366	1.83e-16	1.88e-15	TRUE	430
K07347: outer membrane usher protein	23.4542	-1.83472	0.214061	-8.57101	1.86e-16	1.9e-15	TRUE	430
K03579: ATP-dependent helicase HrpB	8.88429	-1.43906	0.167884	-8.57177	1.85e-16	1.9e-15	TRUE	430
K03777: D-lactate dehydrogenase [EC:1.1.1.28]	8.41743	-1.2363	0.144235	-8.57145	1.86e-16	1.9e-15	TRUE	430
K04651: hydrogenase nickel incorporation protein HypA	161.797	-2.03659	0.237699	-8.56793	1.91e-16	1.94e-15	TRUE	430
K03828: putative acetyltransferase	41.0625	-2.50699	0.292942	-8.55797	2.05e-16	2.08e-15	TRUE	430
K01048: lysophospholipase [EC:3.1.1.5]	39.057	-1.66057	0.194032	-8.55824	2.05e-16	2.08e-15	TRUE	430
K11472: glycolate oxidase FAD binding subunit	13.3472	-1.76931	0.206858	-8.55325	2.12e-16	2.15e-15	TRUE	430
K01070: S-formylglutathione hydrolase [EC:3.1.2.12]	35.4989	-1.92563	0.22518	-8.55153	2.15e-16	2.17e-15	TRUE	430
K01093: 4-phytase / acid phosphatase [EC:3.1.3.26 3.1.3.2]	9.17772	-1.47046	0.172044	-8.54703	2.22e-16	2.24e-15	TRUE	430
K04024: ethanolamine utilization protein EutJ	10.8487	-1.48648	0.174054	-8.54035	2.34e-16	2.34e-15	TRUE	430
K13620: NO_NAME	10.6428	-1.43024	0.167478	-8.53983	2.35e-16	2.35e-15	TRUE	430
K15736: NO_NAME	12.9921	-1.63566	0.191734	-8.5309	2.51e-16	2.5e-15	TRUE	430
K03311: branched-chain amino acid:cation transporter, LIVCS family	31.1456	-1.76061	0.20649	-8.52633	2.59e-16	2.58e-15	TRUE	430
K07113: NO_NAME	20.4945	-1.99782	0.234519	-8.51879	2.74e-16	2.7e-15	TRUE	430
K02462: general secretion pathway protein M	14.1772	-1.86444	0.218841	-8.51961	2.72e-16	2.7e-15	TRUE	430
K03818: putative colanic acid biosynthesis acetyltransferase WcaF	18.4717	-1.82943	0.214753	-8.51878	2.74e-16	2.7e-15	TRUE	430
K04022: alcohol dehydrogenase	7.08085	-1.24109	0.145676	-8.51947	2.73e-16	2.7e-15	TRUE	430
K07310: Tat-targeted selenate reductase subunit YnfF [EC:1.97.1.9]	7.15391	-1.19601	0.140442	-8.51603	2.8e-16	2.75e-15	TRUE	430
K01011: thiosulfate/3-mercaptopyruvate sulfurtransferase [EC:2.8.1.1 2.8.1.2]	14.1297	-1.54793	0.181826	-8.51329	2.85e-16	2.79e-15	TRUE	430
K11473: glycolate oxidase iron-sulfur subunit	10.2595	-1.51047	0.17742	-8.51356	2.85e-16	2.79e-15	TRUE	430
K07749: formyl-CoA transferase	14.3078	-1.76497	0.207343	-8.51231	2.88e-16	2.8e-15	TRUE	430
K00299: FMN reductase [EC:1.5.1.38]	10.2967	-1.57294	0.184966	-8.50394	3.06e-16	2.97e-15	TRUE	430
K08315: hydrogenase 3 maturation protease	16.4616	-1.85293	0.218055	-8.49755	3.21e-16	3.11e-15	TRUE	430
K03619: hydrogenase-1 operon protein HyaE	19.5448	-1.99566	0.235154	-8.48661	3.48e-16	3.36e-15	TRUE	430
K07701: two-component system, CitB family, sensor histidine kinase DcuS [EC:2.7.13.3]	12.5936	-1.56663	0.184616	-8.4859	3.49e-16	3.37e-15	TRUE	430
K10537: L-arabinose transport system substrate-binding protein	11.9871	-1.59259	0.187728	-8.48348	3.56e-16	3.42e-15	TRUE	430
K01639: N-acetylneuraminate lyase [EC:4.1.3.3]	58.0694	-2.0577	0.242618	-8.48123	3.62e-16	3.47e-15	TRUE	430
K18850: NO_NAME	6.39809	-1.10792	0.130704	-8.4766	3.74e-16	3.58e-15	TRUE	430
K08277: transcriptional activator CaiF	18.1227	-1.97111	0.233169	-8.45357	4.43e-16	4.23e-15	TRUE	430
K06155: Gnt-I system high-affinity gluconate transporter	18.5645	-1.65096	0.195471	-8.44608	4.68e-16	4.46e-15	TRUE	430
K11744: AI-2 transport protein TqsA	9.61171	-1.42686	0.169016	-8.44217	4.82e-16	4.58e-15	TRUE	430
K04334: major curlin subunit	13.0967	-1.80946	0.214685	-8.42842	5.33e-16	5.04e-15	TRUE	430
K01975: 2'-5' RNA ligase	46.1652	-1.75895	0.208689	-8.42859	5.32e-16	5.04e-15	TRUE	430
K02195: heme exporter protein C	44.6836	-1.69585	0.201334	-8.42306	5.54e-16	5.23e-15	TRUE	430
K07797: multidrug resistance protein K	10.8872	-1.62449	0.193005	-8.4168	5.8e-16	5.46e-15	TRUE	430
K16291: NO_NAME	7.7813	-1.41354	0.168021	-8.41283	5.98e-16	5.61e-15	TRUE	430
K08309: soluble lytic murein transglycosylase	18.9346	-1.75448	0.208572	-8.41188	6.02e-16	5.64e-15	TRUE	430
K07690: two-component system, NarL family, response regulator EvgA	10.3338	-1.55105	0.184404	-8.41114	6.05e-16	5.65e-15	TRUE	430
K03840: flavodoxin II	39.837	-2.12467	0.252636	-8.41002	6.1e-16	5.69e-15	TRUE	430
K18840: NO_NAME	14.2306	-1.86557	0.221866	-8.40856	6.16e-16	5.73e-15	TRUE	430
K02391: flagellar basal-body rod protein FlgF	7.97113	-1.35635	0.161333	-8.40714	6.23e-16	5.78e-15	TRUE	430
K03812: ribosome modulation factor	26.1857	-2.35429	0.280142	-8.40393	6.38e-16	5.9e-15	TRUE	430
K01096: phosphatidylglycerophosphatase B [EC:3.1.3.27 3.1.3.81 3.1.3.4 3.6.1.27]	15.7822	-1.6449	0.195798	-8.40102	6.51e-16	6.01e-15	TRUE	430
K12149: DNA-damage-inducible protein I	14.092	-1.77681	0.211642	-8.39533	6.79e-16	6.26e-15	TRUE	430
K03712: MarR family transcriptional regulator	15.2145	-1.72878	0.206037	-8.39066	7.03e-16	6.46e-15	TRUE	430
K02381: FdrA protein	6.90363	-1.2216	0.145692	-8.3848	7.33e-16	6.72e-15	TRUE	430
K09016: putative pyrimidine permease RutG	7.4001	-1.21844	0.145352	-8.38269	7.45e-16	6.81e-15	TRUE	430
K02570: periplasmic nitrate reductase NapD	73.1874	-2.02717	0.2419	-8.38019	7.59e-16	6.92e-15	TRUE	430
K05591: ATP-independent RNA helicase DbpA	11.4575	-1.48666	0.177484	-8.37631	7.8e-16	7.1e-15	TRUE	430
K13694: NO_NAME	33.4717	-1.82289	0.217657	-8.37505	7.88e-16	7.15e-15	TRUE	430
K07354: outer membrane usher protein	5.23985	-1.02475	0.122625	-8.35684	9e-16	8.15e-15	TRUE	430
K08682: acyl carrier protein phosphodiesterase [EC:3.1.4.14]	17.8604	-1.8725	0.224124	-8.35472	9.13e-16	8.26e-15	TRUE	430
K08368: MFS transporter, putative metabolite transport protein	34.8129	-1.67852	0.200919	-8.3542	9.17e-16	8.27e-15	TRUE	430
K08350: formate dehydrogenase-N, gamma subunit	10.0408	-1.43313	0.171707	-8.34634	9.71e-16	8.73e-15	TRUE	430
K03773: FKBP-type peptidyl-prolyl cis-trans isomerase FklB	51.8541	-1.97056	0.236369	-8.33679	1.04e-15	9.34e-15	TRUE	430
K06282: hydrogenase small subunit [EC:1.12.99.6]	38.0958	-1.61795	0.194504	-8.31837	1.19e-15	1.07e-14	TRUE	430
K09790: hypothetical protein	138.746	-1.51365	0.182011	-8.3163	1.21e-15	1.08e-14	TRUE	430
K04754: lipoprotein	9.36978	-1.4289	0.171921	-8.31137	1.25e-15	1.12e-14	TRUE	430
K12147: acidic protein MsyB	16.2948	-1.9558	0.235754	-8.29591	1.4e-15	1.25e-14	TRUE	430
K00432: glutathione peroxidase [EC:1.11.1.9]	74.7054	-1.69189	0.203967	-8.29493	1.41e-15	1.25e-14	TRUE	430
K02478: two-component system, LytT family, sensor kinase	15.3531	-1.53965	0.185768	-8.28803	1.48e-15	1.31e-14	TRUE	430
K11203: PTS system, fructose-specific IIC-like component	13.7031	-1.6487	0.199107	-8.2805	1.57e-15	1.38e-14	TRUE	430
K07470: DNA gyrase inhibitor	22.3914	-1.88022	0.227147	-8.27754	1.6e-15	1.41e-14	TRUE	430
K03561: biopolymer transport protein ExbB	75.4382	-2.03991	0.246488	-8.27588	1.62e-15	1.42e-14	TRUE	430
K05916: nitric oxide dioxygenase [EC:1.14.12.17]	15.5183	-1.44977	0.175173	-8.27619	1.62e-15	1.42e-14	TRUE	430
K13632: AraC family transcriptional regulator, mar-sox-rob regulon activator	8.56137	-1.37298	0.165955	-8.27322	1.65e-15	1.44e-14	TRUE	430
K04046: hypothetical chaperone protein	7.51651	-1.27848	0.15471	-8.26369	1.77e-15	1.54e-14	TRUE	430
K02336: DNA polymerase II	6.78194	-1.19949	0.145383	-8.25054	1.95e-15	1.69e-14	TRUE	430
K19228: cationic peptide transport system permease protein	20.4567	-1.75663	0.21309	-8.24361	2.05e-15	1.78e-14	TRUE	430
K02688: transcriptional regulator, propionate catabolism operon regulatory	7.24584	-1.27545	0.154733	-8.2429	2.06e-15	1.78e-14	TRUE	430
K01911: O-succinylbenzoic acid--CoA ligase [EC:6.2.1.26]	32.4671	-1.80013	0.218476	-8.2395	2.11e-15	1.82e-14	TRUE	430
K11732: phenylalanine-specific permease	15.8587	-1.6344	0.198431	-8.23664	2.15e-15	1.86e-14	TRUE	430
K07771: two-component system, OmpR family, response regulator BasR	13.5668	-1.68375	0.204487	-8.234	2.19e-15	1.89e-14	TRUE	430
K03184: 2-octaprenyl-3-methyl-6-methoxy-1,4-benzoquinol hydroxylase [EC:1.14.13.-]	13.2723	-1.67151	0.203107	-8.22969	2.26e-15	1.94e-14	TRUE	430
K18842: NO_NAME	29.5624	-2.34135	0.284751	-8.22244	2.38e-15	2.04e-14	TRUE	430
K16013: ATP-binding cassette, subfamily C, bacterial CydD	12.8065	-1.50919	0.183567	-8.22145	2.4e-15	2.05e-14	TRUE	430
K05875: methyl-accepting chemotaxis protein II, aspartate sensor receptor	6.50126	-1.18632	0.144287	-8.2219	2.39e-15	2.05e-14	TRUE	430
K01760: cystathionine beta-lyase [EC:4.4.1.8]	48.7062	-1.98609	0.241639	-8.21923	2.44e-15	2.08e-14	TRUE	430
K03618: hydrogenase-1 operon protein HyaF	13.5517	-1.69612	0.206481	-8.21441	2.52e-15	2.15e-14	TRUE	430
K00113: glycerol-3-phosphate dehydrogenase subunit C [EC:1.1.5.3]	9.67222	-1.36929	0.166901	-8.20421	2.72e-15	2.3e-14	TRUE	430
K13244: NO_NAME	7.89005	-1.32987	0.16219	-8.19943	2.81e-15	2.38e-14	TRUE	430
K13243: NO_NAME	5.42409	-1.09061	0.133099	-8.194	2.92e-15	2.47e-14	TRUE	430
K11937: biofilm PGA synthesis protein PgaD	13.9269	-1.69329	0.206832	-8.18678	3.08e-15	2.59e-14	TRUE	430
K01002: phosphoglycerol transferase	19.8528	-1.79627	0.219443	-8.18557	3.11e-15	2.61e-14	TRUE	430
K08989: putative membrane protein	10.2408	-1.60429	0.195989	-8.18558	3.11e-15	2.61e-14	TRUE	430
K03651: Icc protein	12.3265	-1.60335	0.196022	-8.17943	3.25e-15	2.72e-14	TRUE	430
K03764: transcriptional repressor of met regulon (beta-ribbon, MetJ family)	33.9625	-2.06288	0.252237	-8.17834	3.27e-15	2.73e-14	TRUE	430
K16053: NO_NAME	34.6849	-1.79675	0.219861	-8.17224	3.42e-15	2.85e-14	TRUE	430
K11938: HMP-PP phosphatase	12.5862	-1.58471	0.194009	-8.16822	3.52e-15	2.92e-14	TRUE	430
K11102: proton glutamate symport protein	11.5938	-1.45046	0.177562	-8.16873	3.51e-15	2.92e-14	TRUE	430
K15722: NO_NAME	32.957	-2.01615	0.246917	-8.16529	3.59e-15	2.98e-14	TRUE	430
K16321: NO_NAME	10.0238	-1.47199	0.180379	-8.16053	3.72e-15	3.07e-14	TRUE	430
K08092: 3-dehydro-L-gulonate 2-dehydrogenase [EC:1.1.1.130]	20.6784	-1.81768	0.223141	-8.14589	4.13e-15	3.4e-14	TRUE	430
K13896: microcin C transport system ATP-binding protein	8.08973	-1.27192	0.15634	-8.13558	4.45e-15	3.66e-14	TRUE	430
K08173: MFS transporter, MHS family, metabolite:H+ symporter	5.65315	-1.01888	0.125268	-8.13361	4.51e-15	3.7e-14	TRUE	430
K09774: lipopolysaccharide export system protein LptA	21.9153	-1.75005	0.215369	-8.12581	4.77e-15	3.91e-14	TRUE	430
K08224: MFS transporter, YNFM family, putative membrane transport protein	12.1667	-1.46432	0.180215	-8.12537	4.78e-15	3.91e-14	TRUE	430
K00242: succinate dehydrogenase / fumarate reductase, membrane anchor subunit	21.9461	-1.92561	0.237119	-8.12088	4.94e-15	4.02e-14	TRUE	430
K15831: NO_NAME	16.6532	-1.73296	0.213394	-8.12093	4.94e-15	4.02e-14	TRUE	430
K00574: cyclopropane-fatty-acyl-phospholipid synthase	24.5408	-1.80755	0.222613	-8.11971	4.98e-15	4.04e-14	TRUE	430
K07156: NO_NAME	13.9218	-1.71512	0.2113	-8.11698	5.08e-15	4.12e-14	TRUE	430
K04691: serine protease DegS	11.7967	-1.66599	0.20544	-8.10937	5.36e-15	4.34e-14	TRUE	430
K12142: hydrogenase-4 component G	7.40475	-1.34757	0.166198	-8.10819	5.41e-15	4.36e-14	TRUE	430
K07387: putative metalloprotease	29.3719	-2.08777	0.25751	-8.10754	5.43e-15	4.37e-14	TRUE	430
K00076: 7-alpha-hydroxysteroid dehydrogenase	7.04511	-1.23782	0.152687	-8.10692	5.46e-15	4.38e-14	TRUE	430
K07688: two-component system, NarL family, response regulator, fimbrial Z protein, FimZ	9.59316	-1.51316	0.18674	-8.10303	5.61e-15	4.5e-14	TRUE	430
K16092: NO_NAME	30.1118	-1.66737	0.206393	-8.0786	6.68e-15	5.34e-14	TRUE	430
K04027: ethanolamine utilization protein EutM	36.7218	-1.92312	0.238091	-8.07725	6.74e-15	5.36e-14	TRUE	430
K06077: outer membrane lipoprotein SlyB	19.0243	-1.84159	0.227988	-8.07758	6.72e-15	5.36e-14	TRUE	430
K03455: monovalent cation:H+ antiporter-2, CPA2 family	42.647	-1.73814	0.21519	-8.07727	6.74e-15	5.36e-14	TRUE	430
K07724: Ner family transcriptional regulator	22.9	-1.89924	0.235243	-8.07351	6.92e-15	5.48e-14	TRUE	430
K13888: NO_NAME	9.74721	-1.44965	0.179552	-8.07371	6.91e-15	5.48e-14	TRUE	430
K06039: uncharacterized protein involved in oxidation of intracellular	30.9902	-2.00358	0.248478	-8.06342	7.44e-15	5.88e-14	TRUE	430
K07552: MFS transporter, DHA1 family, bicyclomycin/chloramphenicol	21.5855	-1.5756	0.195569	-8.0565	7.81e-15	6.16e-14	TRUE	430
K03208: colanic acid biosynthesis glycosyl transferase WcaI	6.99899	-1.31164	0.16319	-8.03748	8.94e-15	7.04e-14	TRUE	430
K02558: UDP-N-acetylmuramate: L-alanyl-gamma-D-glutamyl-meso-diaminopimelate	24.1607	-1.63001	0.202887	-8.03406	9.16e-15	7.2e-14	TRUE	430
K16711: NO_NAME	8.59817	-1.48984	0.18556	-8.02889	9.5e-15	7.45e-14	TRUE	430
K10984: PTS system, galactosamine-specific IIB component [EC:2.7.1.-]	12.4538	-1.66177	0.207009	-8.02754	9.59e-15	7.51e-14	TRUE	430
K12975: KDO II ethanolaminephosphotransferase [EC:2.7.8.42]	8.11962	-1.30918	0.163095	-8.02709	9.62e-15	7.52e-14	TRUE	430
K11645: fructose-bisphosphate aldolase, class I [EC:4.1.2.13]	19.1012	-1.57233	0.195935	-8.02474	9.79e-15	7.63e-14	TRUE	430
K11921: LysR family transcriptional regulator	15.8555	-1.79156	0.22346	-8.01737	1.03e-14	8.02e-14	TRUE	430
K18922: NO_NAME	30.4825	-2.49343	0.311079	-8.0154	1.05e-14	8.12e-14	TRUE	430
K01910: [citrate (pro-3S)-lyase] ligase [EC:6.2.1.22]	27.3119	-1.62773	0.20318	-8.01126	1.08e-14	8.34e-14	TRUE	430
K16710: NO_NAME	7.42757	-1.21334	0.151477	-8.01008	1.09e-14	8.39e-14	TRUE	430
K13684: NO_NAME	8.32573	-1.35651	0.169392	-8.00807	1.1e-14	8.5e-14	TRUE	430
K13637: NO_NAME	12.0551	-1.57799	0.197091	-8.00639	1.11e-14	8.58e-14	TRUE	430
K10678: nitroreductase [EC:1.-.-.-]	6.96457	-1.25806	0.157223	-8.00178	1.15e-14	8.85e-14	TRUE	430
K00673: arginine N-succinyltransferase [EC:2.3.1.109]	11.6021	-1.36591	0.170906	-7.99216	1.23e-14	9.45e-14	TRUE	430
K02575: MFS transporter, NNP family, nitrate/nitrite transporter	41.395	-1.53952	0.192742	-7.98743	1.27e-14	9.75e-14	TRUE	430
K13895: microcin C transport system permease protein	9.23555	-1.45658	0.182369	-7.98695	1.28e-14	9.77e-14	TRUE	430
K07336: PKHD-type hydroxylase	18.3381	-1.78056	0.223002	-7.98451	1.3e-14	9.92e-14	TRUE	430
K18657: NO_NAME	16.4723	-1.85917	0.233122	-7.97508	1.39e-14	1.06e-13	TRUE	430
K05982: deoxyribonuclease V	18.4818	-1.66595	0.20889	-7.97526	1.39e-14	1.06e-13	TRUE	430
K10545: D-xylose transport system ATP-binding protein [EC:3.6.3.17]	9.07198	-1.36671	0.171412	-7.97327	1.41e-14	1.07e-13	TRUE	430
K03672: thioredoxin 2	17.4027	-1.76177	0.221047	-7.97008	1.44e-14	1.09e-13	TRUE	430
K16089: NO_NAME	28.3012	-1.66333	0.209166	-7.95221	1.63e-14	1.23e-13	TRUE	430
K18800: 2-octaprenylphenol hydroxylase [EC:1.14.13.-]	9.39831	-1.47323	0.185263	-7.95206	1.63e-14	1.23e-13	TRUE	430
K01766: cysteine sulfinate desulfinase	12.9034	-1.6498	0.207548	-7.94898	1.67e-14	1.26e-13	TRUE	430
K15034: NO_NAME	13.0888	-1.71186	0.215553	-7.94174	1.76e-14	1.32e-13	TRUE	430
K02068: putative ABC transport system ATP-binding protein	37.5887	-1.96633	0.247779	-7.93584	1.83e-14	1.37e-13	TRUE	430
K02099: AraC family transcriptional regulator, arabinose operon regulatory	16.1911	-1.59741	0.201277	-7.93642	1.83e-14	1.37e-13	TRUE	430
K07269: hypothetical protein	21.2442	-1.88044	0.237089	-7.93137	1.89e-14	1.41e-13	TRUE	430
K01176: alpha-amylase [EC:3.2.1.1]	28.4232	-1.70636	0.215357	-7.92341	2e-14	1.49e-13	TRUE	430
K05501: TetR/AcrR family transcriptional regulator	60.6172	-2.05365	0.259586	-7.91128	2.18e-14	1.62e-13	TRUE	430
K18841: NO_NAME	11.647	-1.76293	0.222877	-7.90989	2.2e-14	1.63e-13	TRUE	430
K13069: NO_NAME	7.23712	-1.21766	0.154051	-7.90429	2.29e-14	1.69e-13	TRUE	430
K02459: general secretion pathway protein J	11.7896	-1.70925	0.216353	-7.90027	2.35e-14	1.74e-13	TRUE	430
K12146: hydrogenase-4 transcriptional activator	7.01187	-1.20933	0.153322	-7.88753	2.57e-14	1.9e-13	TRUE	430
K06202: CyaY protein	13.9129	-1.8157	0.230375	-7.8815	2.68e-14	1.97e-13	TRUE	430
K11065: thiol peroxidase, atypical 2-Cys peroxiredoxin	83.5673	-1.68421	0.213678	-7.88204	2.67e-14	1.97e-13	TRUE	430
K16137: NO_NAME	20.7955	-1.69621	0.215292	-7.87868	2.74e-14	2e-13	TRUE	430
K01252: bifunctional isochorismate lyase / aryl carrier protein [EC:3.3.2.1 6.3.2.14]	21.8482	-1.67688	0.212817	-7.87946	2.72e-14	2e-13	TRUE	430
K10972: LysR family transcriptional regulator, transcriptional activator of	11.8355	-1.56441	0.198557	-7.87885	2.73e-14	2e-13	TRUE	430
K01150: deoxyribonuclease I	10.3777	-1.47844	0.187757	-7.87421	2.82e-14	2.06e-13	TRUE	430
K19337: NO_NAME	12.1637	-1.41426	0.179973	-7.85819	3.16e-14	2.3e-13	TRUE	430
K00285: D-amino-acid dehydrogenase [EC:1.4.5.1]	12.7043	-1.40149	0.178373	-7.85712	3.18e-14	2.31e-13	TRUE	430
K04774: serine protease SohB	22.1221	-1.57664	0.200859	-7.84949	3.35e-14	2.43e-13	TRUE	430
K06211: HTH-type transcriptional regulator, transcriptional repressor of NAD biosynthesis genes [EC:2.7.7.1 2.7.1.22]	35.3074	-1.87508	0.239009	-7.84522	3.46e-14	2.5e-13	TRUE	430
K06191: glutaredoxin-like protein NrdH	49.4652	-2.05241	0.261716	-7.84213	3.53e-14	2.55e-13	TRUE	430
K03779: L(+)-tartrate dehydratase alpha subunit [EC:4.2.1.32]	12.438	-1.48125	0.18926	-7.82652	3.94e-14	2.84e-13	TRUE	430
K08348: formate dehydrogenase-N, alpha subunit [EC:1.1.5.6]	18.6675	-1.63424	0.208827	-7.82583	3.96e-14	2.85e-13	TRUE	430
K09160: hypothetical protein	24.92	-1.76434	0.225643	-7.81916	4.14e-14	2.98e-13	TRUE	430
K00219: 2,4-dienoyl-CoA reductase (NADPH2)	7.47922	-1.25966	0.161281	-7.81038	4.4e-14	3.16e-13	TRUE	430
K02784: phosphocarrier protein HPr	40.3976	-1.96817	0.252112	-7.80671	4.52e-14	3.23e-13	TRUE	430
K07459: putative ATP-dependent endonuclease of the OLD family	20.9149	-1.76005	0.226131	-7.7833	5.31e-14	3.8e-13	TRUE	430
K00374: nitrate reductase gamma subunit [EC:1.7.5.1 1.7.99.4]	19.4907	-1.74102	0.22398	-7.77311	5.7e-14	4.07e-13	TRUE	430
K07353: fimbrial chaperone protein	6.87294	-1.25979	0.162327	-7.7608	6.21e-14	4.42e-13	TRUE	430
K02681: prepilin peptidase dependent protein C	23.1416	-2.00557	0.258657	-7.75378	6.52e-14	4.61e-13	TRUE	430
K13954: alcohol dehydrogenase [EC:1.1.1.1]	25.8593	-1.61161	0.207829	-7.75448	6.49e-14	4.61e-13	TRUE	430
K05804: right origin-binding protein	12.6839	-1.40749	0.181513	-7.75422	6.5e-14	4.61e-13	TRUE	430
K00573: protein-L-isoaspartate(D-aspartate) O-methyltransferase	11.7019	-1.49009	0.192201	-7.7528	6.56e-14	4.64e-13	TRUE	430
K08218: MFS transporter, PAT family, beta-lactamase induction signal transducer AmpG	21.399	-1.57841	0.20377	-7.74604	6.88e-14	4.85e-13	TRUE	430
K15828: NO_NAME	9.93846	-1.40127	0.180942	-7.74432	6.96e-14	4.9e-13	TRUE	430
K19611: ferric enterobactin receptor	8.2769	-1.23577	0.159594	-7.74319	7.01e-14	4.93e-13	TRUE	430
K12290: pilus assembly protein HofO	17.4035	-1.84329	0.238137	-7.74048	7.15e-14	5.01e-13	TRUE	430
K11685: DNA-binding protein StpA	11.916	-1.61199	0.208316	-7.73822	7.26e-14	5.08e-13	TRUE	430
K09781: hypothetical protein	9.91476	-1.38999	0.179659	-7.73682	7.33e-14	5.12e-13	TRUE	430
K08351: biotin/methionine sulfoxide reductase [EC:1.-.-.-]	8.70358	-1.34946	0.174435	-7.73618	7.36e-14	5.13e-13	TRUE	430
K05876: methyl-accepting chemotaxis protein III, ribose and galactose sensor receptor	6.67758	-1.21489	0.157199	-7.72839	7.77e-14	5.41e-13	TRUE	430
K04013: formate-dependent nitrite reductase, penta-haeme cytochrome c	9.27732	-1.40549	0.18194	-7.72504	7.95e-14	5.52e-13	TRUE	430
K09021: aminoacrylate peracid reductase	19.1662	-1.6972	0.219769	-7.72265	8.08e-14	5.61e-13	TRUE	430
K07136: NO_NAME	18.3991	-1.66876	0.216235	-7.71737	8.38e-14	5.8e-13	TRUE	430
K11920: AraC family transcriptional regulator	8.18789	-1.37499	0.178201	-7.71596	8.46e-14	5.85e-13	TRUE	430
K07224: putative lipoprotein	16.2172	-1.54377	0.200133	-7.7137	8.59e-14	5.92e-13	TRUE	430
K01577: oxalyl-CoA decarboxylase [EC:4.1.1.8]	13.1213	-1.44158	0.18688	-7.71394	8.58e-14	5.92e-13	TRUE	430
K13650: NO_NAME	10.0613	-1.4145	0.183892	-7.69201	9.98e-14	6.86e-13	TRUE	430
K18979: NO_NAME	18.4605	-1.59119	0.206903	-7.69049	1.01e-13	6.92e-13	TRUE	430
K18928: NO_NAME	20.7065	-1.59236	0.20709	-7.68923	1.02e-13	6.97e-13	TRUE	430
K02574: ferredoxin-type protein NapH	33.2505	-1.5014	0.195321	-7.68684	1.03e-13	7.07e-13	TRUE	430
K12138: hydrogenase-4 component C	11.0454	-1.57618	0.205242	-7.67965	1.09e-13	7.4e-13	TRUE	430
K16325: NO_NAME	7.76216	-1.35988	0.177071	-7.67987	1.08e-13	7.4e-13	TRUE	430
K02441: GlpG protein	17.7458	-1.60952	0.209599	-7.67906	1.09e-13	7.42e-13	TRUE	430
K03931: putative isomerase [CAZy:GH63]	7.35548	-1.12157	0.146154	-7.6739	1.13e-13	7.67e-13	TRUE	430
K02081: DeoR family transcriptional regulator, aga operon transcriptional	14.0591	-1.57388	0.205367	-7.66375	1.21e-13	8.21e-13	TRUE	430
K02560: lauroyl-Kdo2-lipid IVA myristoyltransferase [EC:2.3.1.243]	9.15058	-1.35082	0.17638	-7.65859	1.25e-13	8.49e-13	TRUE	430
K12112: evolved beta-galactosidase subunit beta	8.07232	-1.40388	0.18369	-7.64264	1.4e-13	9.45e-13	TRUE	430
K09131: hypothetical protein	50.3524	-1.87389	0.245332	-7.63818	1.44e-13	9.73e-13	TRUE	430
K06911: NO_NAME	46.1844	-1.68316	0.220437	-7.63558	1.47e-13	9.87e-13	TRUE	430
K07314: serine/threonine protein phosphatase 2	7.66855	-1.39359	0.182512	-7.63561	1.47e-13	9.87e-13	TRUE	430
K06177: ribosomal large subunit pseudouridine synthase A	33.1315	-1.82901	0.239822	-7.6265	1.56e-13	1.05e-12	TRUE	430
K12371: dipeptide transport system ATP-binding protein	25.3777	-1.68618	0.221103	-7.62624	1.57e-13	1.05e-12	TRUE	430
K01066: esterase / lipase	41.9701	-1.4764	0.193707	-7.62181	1.61e-13	1.08e-12	TRUE	430
K00537: arsenate reductase	22.8444	-1.67645	0.220106	-7.61654	1.67e-13	1.12e-12	TRUE	430
K17938: NO_NAME	9.02352	-1.33409	0.175213	-7.61406	1.7e-13	1.13e-12	TRUE	430
K08318: 4-hydroxybutyrate dehydrogenase / sulfolactaldehyde 3-reductase [EC:1.1.1.61 1.1.1.373]	12.8442	-1.73165	0.227595	-7.60846	1.77e-13	1.18e-12	TRUE	430
K02083: allantoate deiminase [EC:3.5.3.9]	10.1033	-1.27082	0.167127	-7.60392	1.82e-13	1.21e-12	TRUE	430
K07172: NO_NAME	15.181	-1.7321	0.227817	-7.60304	1.83e-13	1.22e-12	TRUE	430
K09914: putative lipoprotein	14.0248	-1.68602	0.221782	-7.60216	1.85e-13	1.22e-12	TRUE	430
K19335: NO_NAME	12.7205	-1.69283	0.222938	-7.59327	1.96e-13	1.29e-12	TRUE	430
K03919: alkylated DNA repair protein	9.22558	-1.43611	0.189123	-7.5935	1.96e-13	1.29e-12	TRUE	430
K00241: succinate dehydrogenase / fumarate reductase, cytochrome b subunit	47.3439	-1.88843	0.249057	-7.58234	2.11e-13	1.39e-12	TRUE	430
K02431: L-fucose mutarotase	15.4447	-1.56856	0.207112	-7.57348	2.24e-13	1.47e-12	TRUE	430
K07119: NO_NAME	8.1252	-1.38287	0.18284	-7.56328	2.4e-13	1.58e-12	TRUE	430
K04761: LysR family transcriptional regulator, hydrogen peroxide-inducible	113.315	-1.56237	0.206732	-7.55745	2.5e-13	1.64e-12	TRUE	430
K03482: GntR family transcriptional regulator, glv operon transcriptional	10.5648	-1.49931	0.19849	-7.5536	2.57e-13	1.68e-12	TRUE	430
K15830: NO_NAME	12.3847	-1.46443	0.193894	-7.55275	2.58e-13	1.68e-12	TRUE	430
K03113: translation initiation factor 1	53.0211	-2.01348	0.266625	-7.55173	2.6e-13	1.69e-12	TRUE	430
K10544: D-xylose transport system permease protein	15.3698	-1.49437	0.197878	-7.55199	2.6e-13	1.69e-12	TRUE	430
K02043: GntR family transcriptional regulator, phosphonate transport system	8.29205	-1.34094	0.177711	-7.54561	2.71e-13	1.76e-12	TRUE	430
K03815: xanthosine phosphorylase [EC:2.4.2.-]	9.09097	-1.45073	0.192331	-7.54291	2.76e-13	1.79e-12	TRUE	430
K03603: GntR family transcriptional regulator, negative regulator for fad	31.8108	-1.82882	0.242809	-7.53192	2.97e-13	1.92e-12	TRUE	430
K06189: magnesium and cobalt transporter	31.9769	-1.75295	0.232968	-7.52441	3.13e-13	2.02e-12	TRUE	430
K05788: integration host factor subunit beta	43.2749	-1.96544	0.26144	-7.51775	3.27e-13	2.11e-12	TRUE	430
K02069: putative ABC transport system permease protein	24.1898	-1.80192	0.240104	-7.50477	3.57e-13	2.3e-12	TRUE	430
K07000: NO_NAME	35.054	-1.80725	0.24084	-7.50393	3.59e-13	2.31e-12	TRUE	430
K07798: membrane fusion protein, Cu(I)/Ag(I) efflux system	9.97399	-1.43217	0.190937	-7.50073	3.67e-13	2.36e-12	TRUE	430
K02299: cytochrome o ubiquinol oxidase subunit III	27.5119	-1.76296	0.235416	-7.4887	3.98e-13	2.55e-12	TRUE	430
K06194: lipoprotein NlpD	9.74469	-1.35504	0.180992	-7.48673	4.03e-13	2.58e-12	TRUE	430
K13654: NO_NAME	6.03858	-1.12701	0.150537	-7.48658	4.04e-13	2.58e-12	TRUE	430
K18697: phosphatidylglycerophosphatase C [EC:3.1.3.27]	13.6532	-1.65192	0.220678	-7.48566	4.06e-13	2.59e-12	TRUE	430
K11939: inner membrane transporter RhtA	16.4441	-1.52109	0.203212	-7.48525	4.07e-13	2.59e-12	TRUE	430
K08997: hypothetical protein	11.0692	-1.37765	0.184214	-7.47849	4.26e-13	2.71e-12	TRUE	430
K10680: N-ethylmaleimide reductase [EC:1.-.-.-]	11.1205	-1.47262	0.196947	-7.47724	4.3e-13	2.73e-12	TRUE	430
K03745: SlyX protein	95.031	-2.3803	0.318513	-7.47317	4.42e-13	2.8e-12	TRUE	430
K05847: osmoprotectant transport system ATP-binding protein	13.7448	-1.48216	0.198637	-7.46167	4.77e-13	3.02e-12	TRUE	430
K12113: LacI family transcriptional regulator, ebg operon repressor	7.69062	-1.27475	0.170949	-7.45689	4.93e-13	3.11e-12	TRUE	430
K11741: quaternary ammonium compound-resistance protein SugE	34.4296	-1.89997	0.254867	-7.45476	5e-13	3.15e-12	TRUE	430
K07712: two-component system, NtrC family, nitrogen regulation response regulator GlnG	7.15926	-1.19699	0.160563	-7.45491	5e-13	3.15e-12	TRUE	430
K16868: NO_NAME	7.51208	-1.24483	0.167132	-7.44819	5.23e-13	3.28e-12	TRUE	430
K03557: Fis family transcriptional regulator, factor for inversion	52.8063	-1.96253	0.263868	-7.43753	5.61e-13	3.51e-12	TRUE	430
K12137: hydrogenase-4 component B	5.5797	-1.03225	0.138789	-7.43752	5.61e-13	3.51e-12	TRUE	430
K03760: lipid A ethanolaminephosphotransferase [EC:2.7.8.-]	16.3166	-1.46162	0.196568	-7.43567	5.68e-13	3.55e-12	TRUE	430
K07479: putative DNA topoisomerase	10.9916	-1.45121	0.195163	-7.43587	5.68e-13	3.55e-12	TRUE	430
K00342: NADH-quinone oxidoreductase subunit M [EC:1.6.5.3]	37.5634	-1.60889	0.216543	-7.42989	5.91e-13	3.68e-12	TRUE	430
K05811: putative lipoprotein	10.8782	-1.50456	0.202548	-7.42817	5.98e-13	3.72e-12	TRUE	430
K10014: histidine transport system substrate-binding protein	10.7689	-1.4364	0.193432	-7.42586	6.07e-13	3.77e-12	TRUE	430
K13283: NO_NAME	31.0017	-1.75499	0.236527	-7.41985	6.32e-13	3.92e-12	TRUE	430
K00042: 2-hydroxy-3-oxopropionate reductase [EC:1.1.1.60]	37.0974	-1.79202	0.242335	-7.3948	7.47e-13	4.63e-12	TRUE	430
K16136: NO_NAME	6.59591	-1.13447	0.153468	-7.39222	7.6e-13	4.7e-12	TRUE	430
K02297: cytochrome o ubiquinol oxidase subunit II [EC:1.10.3.10]	23.9148	-1.63308	0.220978	-7.39022	7.7e-13	4.75e-12	TRUE	430
K09912: hypothetical protein	6.19321	-1.20787	0.163607	-7.38276	8.1e-13	4.99e-12	TRUE	430
K08485: phosphocarrier protein NPr	79.632	-2.15302	0.291768	-7.37921	8.29e-13	5.1e-12	TRUE	430
K07356: fimbrial protein	6.02919	-1.08246	0.146727	-7.3774	8.39e-13	5.15e-12	TRUE	430
K15723: NO_NAME	13.4221	-1.66418	0.225603	-7.3766	8.44e-13	5.17e-12	TRUE	430
K09893: hypothetical protein	31.4547	-1.90376	0.258269	-7.37122	8.74e-13	5.34e-12	TRUE	430
K12264: anaerobic nitric oxide reductase flavorubredoxin	26.9931	-1.68296	0.228314	-7.37126	8.74e-13	5.34e-12	TRUE	430
K02456: general secretion pathway protein G	13.1005	-1.67857	0.227809	-7.36831	8.92e-13	5.44e-12	TRUE	430
K09476: outer membrane pore protein F	7.48197	-1.2643	0.17159	-7.36816	8.92e-13	5.44e-12	TRUE	430
K12299: MFS transporter, ACS family, probable galactarate transporter	8.82561	-1.16083	0.157554	-7.3678	8.95e-13	5.44e-12	TRUE	430
K14415: NO_NAME	8.43785	-1.28115	0.173905	-7.36697	9e-13	5.46e-12	TRUE	430
K00325: NAD(P) transhydrogenase subunit beta [EC:1.6.1.2]	23.879	-1.63475	0.221924	-7.36626	9.04e-13	5.48e-12	TRUE	430
K01608: tartronate-semialdehyde synthase [EC:4.1.1.47]	7.78487	-1.13333	0.153857	-7.36615	9.05e-13	5.48e-12	TRUE	430
K11208: GST-like protein	6.02716	-1.18855	0.161381	-7.36487	9.12e-13	5.51e-12	TRUE	430
K07675: two-component system, NarL family, sensor histidine kinase UhpB [EC:2.7.13.3]	7.53728	-1.17287	0.159288	-7.36316	9.23e-13	5.57e-12	TRUE	430
K16140: NO_NAME	6.04188	-1.06031	0.144254	-7.35029	1.01e-12	6.06e-12	TRUE	430
K19303: NO_NAME	7.75385	-1.24382	0.169365	-7.34403	1.05e-12	6.3e-12	TRUE	430
K13256: NO_NAME	49.5873	-1.88304	0.256471	-7.34214	1.06e-12	6.37e-12	TRUE	430
K18320: NO_NAME	13.732	-1.56212	0.212788	-7.34118	1.07e-12	6.4e-12	TRUE	430
K04020: phosphotransacetylase	8.42598	-1.33832	0.182354	-7.33912	1.08e-12	6.48e-12	TRUE	430
K00855: phosphoribulokinase [EC:2.7.1.19]	29.2637	-1.69668	0.231213	-7.33815	1.09e-12	6.5e-12	TRUE	430
K11179: tRNA 2-thiouridine synthesizing protein E [EC:2.8.1.-]	16.25	-1.63443	0.222724	-7.33839	1.09e-12	6.5e-12	TRUE	430
K01460: glutathionylspermidine amidase/synthetase [EC:3.5.1.78 6.3.1.8]	7.90212	-1.16242	0.158467	-7.33541	1.11e-12	6.61e-12	TRUE	430
K03459: formate transporter	9.02123	-1.34431	0.183343	-7.33224	1.13e-12	6.74e-12	TRUE	430
K09800: hypothetical protein	12.6715	-1.48059	0.202106	-7.32579	1.18e-12	7.03e-12	TRUE	430
K04765: nucleoside triphosphate diphosphatase [EC:3.6.1.9]	14.2321	-1.60483	0.219263	-7.31922	1.24e-12	7.33e-12	TRUE	430
K05810: conserved hypothetical protein	94.188	-1.4157	0.193471	-7.31737	1.25e-12	7.41e-12	TRUE	430
K08159: MFS transporter, DHA1 family,	7.827	-1.28906	0.176201	-7.31582	1.26e-12	7.47e-12	TRUE	430
K07471: hypothetical protein	14.1899	-1.67008	0.22834	-7.31398	1.28e-12	7.55e-12	TRUE	430
K02064: thiamine transport system substrate-binding protein	8.00233	-1.22102	0.167394	-7.29427	1.46e-12	8.59e-12	TRUE	430
K07638: two-component system, OmpR family, osmolarity sensor histidine kinase EnvZ [EC:2.7.13.3]	22.2621	-1.61033	0.220791	-7.29348	1.46e-12	8.62e-12	TRUE	430
K15832: NO_NAME	24.7998	-1.64337	0.225427	-7.29002	1.5e-12	8.81e-12	TRUE	430
K18921: NO_NAME	17.3762	-2.18357	0.299597	-7.28837	1.51e-12	8.89e-12	TRUE	430
K03645: negative modulator of initiation of replication	54.7013	-1.76092	0.241703	-7.28546	1.54e-12	9.05e-12	TRUE	430
K09920: hypothetical protein	37.5664	-1.79961	0.247391	-7.27435	1.66e-12	9.71e-12	TRUE	430
K08191: MFS transporter, ACS family, hexuronate transporter	21.4329	-1.58273	0.217732	-7.26918	1.72e-12	1e-11	TRUE	430
K18479: NO_NAME	12.7916	-1.58206	0.217812	-7.26339	1.79e-12	1.04e-11	TRUE	430
K08324: succinate-semialdehyde dehydrogenase [EC:1.2.1.16 1.2.1.24]	8.63424	-1.24301	0.171378	-7.25306	1.91e-12	1.11e-11	TRUE	430
K04081: molecular chaperone IbpB	42.0771	-1.93489	0.266897	-7.24959	1.96e-12	1.13e-11	TRUE	430
K08484: phosphotransferase system, enzyme I, PtsP [EC:2.7.3.9]	10.8283	-1.30056	0.179397	-7.24961	1.96e-12	1.13e-11	TRUE	430
K04063: osmotically inducible protein OsmC	8.58805	-1.35308	0.186671	-7.24848	1.97e-12	1.14e-11	TRUE	430
K07306: anaerobic dimethyl sulfoxide reductase subunit A [EC:1.8.5.3]	34.1396	-1.25492	0.173171	-7.24668	1.99e-12	1.15e-11	TRUE	430
K09978: hypothetical protein	6.41259	-1.22608	0.169255	-7.24397	2.03e-12	1.17e-11	TRUE	430
K06163: alpha-D-ribose 1-methylphosphonate 5-phosphate C-P lyase [EC:4.7.1.1]	7.01643	-1.11329	0.153713	-7.24266	2.05e-12	1.18e-11	TRUE	430
K12144: hydrogenase-4 component I	7.20026	-1.30628	0.180427	-7.23991	2.08e-12	1.2e-11	TRUE	430
K08984: putative membrane protein	10.6584	-1.53382	0.211978	-7.23574	2.14e-12	1.23e-11	TRUE	430
K02483: two-component system, OmpR family, response regulator	13.3349	-1.41795	0.195969	-7.23559	2.14e-12	1.23e-11	TRUE	430
K06190: intracellular septation protein	24.4417	-1.67931	0.232509	-7.22253	2.34e-12	1.33e-11	TRUE	430
K15737: NO_NAME	17.4845	-1.55815	0.21572	-7.223	2.33e-12	1.33e-11	TRUE	430
K11074: putrescine transport system permease protein	8.49066	-1.31455	0.181993	-7.22308	2.33e-12	1.33e-11	TRUE	430
K00426: cytochrome d ubiquinol oxidase subunit II [EC:1.10.3.14]	24.6749	-1.49667	0.207343	-7.21829	2.4e-12	1.37e-11	TRUE	430
K14287: NO_NAME	7.88213	-1.28643	0.178228	-7.21785	2.41e-12	1.37e-11	TRUE	430
K04080: molecular chaperone IbpA	44.8073	-1.92493	0.266802	-7.2148	2.46e-12	1.4e-11	TRUE	430
K03532: trimethylamine-N-oxide reductase (cytochrome c), cytochrome c-type subunit TorC	8.67713	-1.32132	0.183235	-7.21104	2.52e-12	1.43e-11	TRUE	430
K09862: hypothetical protein	66.042	-2.22149	0.308253	-7.20671	2.59e-12	1.47e-11	TRUE	430
K00340: NADH-quinone oxidoreductase subunit K [EC:1.6.5.3]	47.5233	-1.95504	0.271503	-7.20081	2.69e-12	1.52e-11	TRUE	430
K09994: PhnO protein	16.6637	-1.63269	0.226718	-7.20139	2.68e-12	1.52e-11	TRUE	430
K10778: AraC family transcriptional regulator, regulatory protein of	9.17529	-1.29476	0.179938	-7.19555	2.79e-12	1.57e-11	TRUE	430
K02451: general secretion pathway protein B	11.9116	-1.63817	0.227691	-7.19471	2.8e-12	1.58e-11	TRUE	430
K06197: cation transport regulator	10.3701	-1.51484	0.210625	-7.19214	2.85e-12	1.6e-11	TRUE	430
K09472: gamma-glutamyl-gamma-aminobutyraldehyde dehydrogenase [EC:1.2.1.-]	5.46272	-1.01658	0.141497	-7.1845	3e-12	1.68e-11	TRUE	430
K03620: Ni/Fe-hydrogenase 1 B-type cytochrome subunit	31.6488	-1.47789	0.205791	-7.18149	3.06e-12	1.71e-11	TRUE	430
K07782: LuxR family transcriptional regulator, quorum-sensing system regulator SdiA	8.80905	-1.3857	0.19296	-7.18126	3.06e-12	1.71e-11	TRUE	430
K04764: integration host factor subunit alpha	49.5871	-1.9379	0.269926	-7.17937	3.1e-12	1.73e-11	TRUE	430
K07309: Tat-targeted selenate reductase subunit YnfE [EC:1.97.1.9]	14.0302	-1.29306	0.18031	-7.17132	3.27e-12	1.82e-11	TRUE	430
K02553: regulator of ribonuclease activity A	24.822	-1.61404	0.225938	-7.14372	3.91e-12	2.18e-11	TRUE	430
K08156: MFS transporter, DHA1 family, arabinose polymer transporter	12.0279	-1.29215	0.180886	-7.14343	3.92e-12	2.18e-11	TRUE	430
K03809: NAD(P)H dehydrogenase (quinone) [EC:1.6.5.2]	15.6645	-1.52439	0.213508	-7.13974	4.01e-12	2.23e-11	TRUE	430
K19267: NAD(P)H dehydrogenase (quinone) [EC:1.6.5.2]	20.4862	-1.39452	0.195541	-7.13159	4.23e-12	2.35e-11	TRUE	430
K03566: LysR family transcriptional regulator, glycine cleavage system	30.7871	-1.66146	0.23321	-7.12429	4.44e-12	2.46e-11	TRUE	430
K18843: NO_NAME	11.091	-1.54187	0.216459	-7.12313	4.47e-12	2.47e-11	TRUE	430
K01725: cyanate lyase [EC:4.2.1.104]	8.56515	-1.44398	0.203207	-7.10594	5e-12	2.76e-11	TRUE	430
K18929: NO_NAME	10.8268	-1.24335	0.175204	-7.09658	5.31e-12	2.93e-11	TRUE	430
K06075: MarR family transcriptional regulator, transcriptional regulator for	33.915	-1.81598	0.256109	-7.09066	5.52e-12	3.04e-11	TRUE	430
K06186: small protein A	49.4258	-1.97807	0.279109	-7.08708	5.65e-12	3.11e-11	TRUE	430
K12143: hydrogenase-4 component H	7.70758	-1.30411	0.184269	-7.07719	6.02e-12	3.31e-11	TRUE	430
K18920: NO_NAME	26.3453	-2.50035	0.353588	-7.07136	6.25e-12	3.43e-11	TRUE	430
K08307: membrane-bound lytic murein transglycosylase D	31.3073	-1.54504	0.218616	-7.06738	6.41e-12	3.51e-11	TRUE	430
K03776: aerotaxis receptor	5.90054	-1.07998	0.152848	-7.06571	6.48e-12	3.54e-11	TRUE	430
K00425: cytochrome d ubiquinol oxidase subunit I [EC:1.10.3.14]	49.1275	-1.51004	0.213738	-7.06493	6.51e-12	3.56e-11	TRUE	430
K03326: C4-dicarboxylate transporter, DcuC family	34.4128	-1.73147	0.2451	-7.06434	6.54e-12	3.57e-11	TRUE	430
K14348: NO_NAME	11.9853	-1.51493	0.214512	-7.06221	6.63e-12	3.61e-11	TRUE	430
K00832: aromatic-amino-acid transaminase [EC:2.6.1.57]	14.3286	-1.53476	0.217362	-7.06085	6.69e-12	3.64e-11	TRUE	430
K08349: formate dehydrogenase-N, beta subunit	17.5106	-1.41671	0.200652	-7.06055	6.7e-12	3.64e-11	TRUE	430
K02686: primosomal replication protein N	70.8286	-1.84768	0.261794	-7.05778	6.82e-12	3.7e-11	TRUE	430
K00117: quinoprotein glucose dehydrogenase [EC:1.1.5.2]	10.3956	-1.22688	0.173919	-7.05435	6.97e-12	3.78e-11	TRUE	430
K06195: ApaG protein	32.4534	-1.79584	0.254725	-7.05011	7.17e-12	3.88e-11	TRUE	430
K13643: NO_NAME	26.665	-1.63521	0.232396	-7.03633	7.83e-12	4.23e-11	TRUE	430
K19161: NO_NAME	17.1437	-1.83698	0.261146	-7.03429	7.94e-12	4.28e-11	TRUE	430
K10016: histidine transport system permease protein	15.0693	-1.46928	0.208941	-7.03203	8.05e-12	4.34e-11	TRUE	430
K03642: rare lipoprotein A	11.7762	-1.33685	0.19013	-7.03122	8.09e-12	4.35e-11	TRUE	430
K08320: CTP pyrophosphohydrolase	14.2731	-1.5801	0.224795	-7.02907	8.21e-12	4.41e-11	TRUE	430
K08227: MFS transporter, LPLT family, lysophospholipid transporter	10.791	-1.30852	0.186439	-7.01847	8.79e-12	4.71e-11	TRUE	430
K18140: NO_NAME	10.7275	-1.44722	0.20656	-7.00626	9.5e-12	5.09e-11	TRUE	430
K09791: hypothetical protein	31.4928	-2.01182	0.287337	-7.0016	9.79e-12	5.23e-11	TRUE	430
K03599: stringent starvation protein A	33.5054	-1.66029	0.237289	-6.9969	1.01e-11	5.39e-11	TRUE	430
K03327: multidrug resistance protein, MATE family	44.1094	-1.6479	0.235905	-6.98546	1.09e-11	5.79e-11	TRUE	430
K11935: biofilm PGA synthesis protein PgaA	6.9565	-1.07053	0.153285	-6.98389	1.1e-11	5.84e-11	TRUE	430
K12136: hydrogenase-4 component A	6.50977	-1.24157	0.177894	-6.97928	1.13e-11	6e-11	TRUE	430
K10679: nitroreductase / dihydropteridine reductase [EC:1.-.-.- 1.5.1.34]	8.72197	-1.39936	0.200537	-6.97806	1.14e-11	6.04e-11	TRUE	430
K02080: galactosamine-6-phosphate isomerase [EC:5.3.1.-]	6.99797	-1.19789	0.171823	-6.97167	1.19e-11	6.29e-11	TRUE	430
K02498: HemY protein	11.1868	-1.33065	0.191016	-6.96617	1.23e-11	6.5e-11	TRUE	430
K01631: 2-dehydro-3-deoxyphosphogalactonate aldolase [EC:4.1.2.21]	5.85461	-1.04563	0.150167	-6.96315	1.25e-11	6.62e-11	TRUE	430
K02554: 2-keto-4-pentenoate hydratase [EC:4.2.1.80]	15.9119	-1.50315	0.215948	-6.96073	1.27e-11	6.71e-11	TRUE	430
K13628: NO_NAME	30.915	-1.72776	0.248508	-6.95254	1.34e-11	7.06e-11	TRUE	430
K07312: putative dimethyl sulfoxide reductase subunit YnfH (DMSO reductase	8.13737	-1.246	0.179359	-6.94699	1.39e-11	7.31e-11	TRUE	430
K01051: pectinesterase [EC:3.1.1.11]	20.4815	-1.52658	0.219795	-6.94546	1.4e-11	7.37e-11	TRUE	430
K10111: multiple sugar transport system ATP-binding protein [EC:3.6.3.-]	29.7593	-1.65791	0.238796	-6.94277	1.43e-11	7.49e-11	TRUE	430
K08354: thiosulfate reductase cytochrome b subunit	7.34583	-1.19278	0.172022	-6.93391	1.51e-11	7.91e-11	TRUE	430
K04067: primosomal replication protein N''	20.8681	-1.62711	0.23472	-6.93212	1.53e-11	7.99e-11	TRUE	430
K09891: hypothetical protein	31.3187	-1.5893	0.229516	-6.92458	1.6e-11	8.37e-11	TRUE	430
K10038: glutamine transport system ATP-binding protein [EC:3.6.3.-]	15.7627	-1.4619	0.21124	-6.92056	1.64e-11	8.58e-11	TRUE	430
K01525: bis(5'-nucleosyl)-tetraphosphatase (symmetrical) [EC:3.6.1.41]	16.165	-1.53311	0.221813	-6.91172	1.74e-11	9.06e-11	TRUE	430
K08162: MFS transporter, DHA1 family, multidrug resistance protein	11.3711	-1.29326	0.187203	-6.90835	1.77e-11	9.24e-11	TRUE	430
K08177: MFS transporter, OFA family, oxalate/formate antiporter	24.59	-1.62663	0.235597	-6.90427	1.82e-11	9.47e-11	TRUE	430
K03780: L(+)-tartrate dehydratase beta subunit [EC:4.2.1.32]	9.96901	-1.28381	0.185974	-6.90317	1.83e-11	9.52e-11	TRUE	430
K07246: tartrate dehydrogenase/decarboxylase / D-malate dehydrogenase [EC:1.1.1.93 4.1.1.73 1.1.1.83]	10.4577	-1.32223	0.191587	-6.90146	1.85e-11	9.62e-11	TRUE	430
K05779: putative thiamine transport system ATP-binding protein	6.90807	-1.24304	0.180193	-6.89837	1.89e-11	9.79e-11	TRUE	430
K09749: hypothetical protein	8.64166	1.9948	0.2892	6.89766	1.9e-11	9.82e-11	TRUE	430
K06971: NO_NAME	10.0712	-1.5447	0.224071	-6.89382	1.95e-11	1.01e-10	TRUE	430
K01684: galactonate dehydratase [EC:4.2.1.6]	8.62054	-1.27591	0.185115	-6.89256	1.96e-11	1.01e-10	TRUE	430
K18889: ATP-binding cassette, subfamily B, multidrug efflux pump	8.60806	-1.2624	0.183141	-6.89305	1.95e-11	1.01e-10	TRUE	430
K01175: NO_NAME	7.54619	-1.18756	0.172431	-6.88718	2.03e-11	1.04e-10	TRUE	430
K03676: glutaredoxin 3	14.7917	-1.64123	0.238341	-6.88607	2.04e-11	1.05e-10	TRUE	430
K15977: NO_NAME	86.4142	-1.62321	0.235704	-6.88664	2.04e-11	1.05e-10	TRUE	430
K11746: glutathione-regulated potassium-efflux system ancillary protein KefF	13.4714	-1.38318	0.200886	-6.88542	2.05e-11	1.05e-10	TRUE	430
K00697: trehalose 6-phosphate synthase [EC:2.4.1.15]	10.4554	-1.24452	0.180794	-6.88365	2.07e-11	1.06e-10	TRUE	430
K02362: enterobactin synthetase component D [EC:6.3.2.14 2.7.8.-]	8.04433	-1.24443	0.180861	-6.88062	2.11e-11	1.08e-10	TRUE	430
K02617: phenylacetic acid degradation protein	7.55358	-1.29693	0.188582	-6.87726	2.16e-11	1.1e-10	TRUE	430
K02680: prepilin peptidase dependent protein B	9.17358	-1.36459	0.198464	-6.87576	2.18e-11	1.11e-10	TRUE	430
K15268: NO_NAME	9.07734	-1.2953	0.188414	-6.87477	2.19e-11	1.12e-10	TRUE	430
K07641: two-component system, OmpR family, sensor histidine kinase CreC [EC:2.7.13.3]	7.42098	-1.1917	0.17335	-6.8745	2.2e-11	1.12e-10	TRUE	430
K06142: outer membrane protein	121.669	-1.5665	0.227964	-6.87169	2.24e-11	1.13e-10	TRUE	430
K07275: outer membrane protein	9.49804	-1.38675	0.201762	-6.8732	2.22e-11	1.13e-10	TRUE	430
K05818: IclR family transcriptional regulator, mhp operon transcriptional	7.99283	-1.21527	0.176913	-6.86928	2.27e-11	1.15e-10	TRUE	430
K15551: taurine transport system substrate-binding protein	8.49415	-1.2588	0.183621	-6.85542	2.48e-11	1.25e-10	TRUE	430
K01676: fumarate hydratase, class I [EC:4.2.1.2]	36.0402	-1.50663	0.220032	-6.84734	2.61e-11	1.32e-10	TRUE	430
K18531: NO_NAME	7.82712	-1.25383	0.183227	-6.84303	2.68e-11	1.35e-10	TRUE	430
K00245: fumarate reductase iron-sulfur subunit [EC:1.3.5.4]	60.9234	-1.67634	0.245072	-6.84019	2.73e-11	1.38e-10	TRUE	430
K02048: sulfate transport system substrate-binding protein	38.2988	-1.56287	0.228718	-6.83316	2.85e-11	1.44e-10	TRUE	430
K10012: undecaprenyl-phosphate 4-deoxy-4-formamido-L-arabinose transferase [EC:2.4.2.53]	18.9154	-1.53521	0.224808	-6.82899	2.93e-11	1.47e-10	TRUE	430
K05777: putative thiamine transport system substrate-binding protein	6.59414	-1.14929	0.168361	-6.8263	2.98e-11	1.49e-10	TRUE	430
K16301: NO_NAME	13.2331	-1.31849	0.193204	-6.82435	3.01e-11	1.51e-10	TRUE	430
K07071: NO_NAME	40.8924	-1.48493	0.217662	-6.82217	3.06e-11	1.53e-10	TRUE	430
K06887: NO_NAME	5.81844	-1.01105	0.148221	-6.82123	3.07e-11	1.54e-10	TRUE	430
K03568: TldD protein	16.0635	-1.35526	0.198736	-6.81939	3.11e-11	1.55e-10	TRUE	430
K06149: universal stress protein A	37.6014	-1.73375	0.254312	-6.8174	3.15e-11	1.57e-10	TRUE	430
K02790: PTS system, maltose/glucose-specific IIB component [EC:2.7.1.199 2.7.1.208]	12.5635	-1.21626	0.178474	-6.81479	3.2e-11	1.59e-10	TRUE	430
K02791: PTS system, maltose/glucose-specific IIC component	12.5635	-1.21626	0.178474	-6.81479	3.2e-11	1.59e-10	TRUE	430
K19235: NO_NAME	12.5228	-1.24325	0.182457	-6.81394	3.22e-11	1.6e-10	TRUE	430
K05877: methyl-accepting chemotaxis protein IV, peptide sensor receptor	6.26147	-1.03686	0.152341	-6.80617	3.38e-11	1.67e-10	TRUE	430
K05808: putative sigma-54 modulation protein	139.334	-1.01595	0.149469	-6.79707	3.58e-11	1.77e-10	TRUE	430
K03981: thiol:disulfide interchange protein DsbC	29.5999	-1.56569	0.23055	-6.79112	3.71e-11	1.84e-10	TRUE	430
K18919: NO_NAME	11.9255	-1.80093	0.265575	-6.78125	3.95e-11	1.95e-10	TRUE	430
K07662: two-component system, OmpR family, response regulator CpxR	27.3455	-1.53897	0.227113	-6.77625	4.08e-11	2.01e-10	TRUE	430
K01139: guanosine-3',5'-bis(diphosphate) 3'-pyrophosphohydrolase [EC:3.1.7.2]	22.176	-1.44149	0.212807	-6.77372	4.14e-11	2.04e-10	TRUE	430
K02843: heptosyltransferase II [EC:2.4.-.-]	51.9844	-1.5888	0.234707	-6.76928	4.26e-11	2.09e-10	TRUE	430
K02783: PTS system, glucitol/sorbitol-specific IIC component	19.7296	-1.47372	0.218011	-6.75986	4.51e-11	2.22e-10	TRUE	430
K12944: NO_NAME	8.21695	-1.24064	0.183609	-6.75694	4.6e-11	2.25e-10	TRUE	430
K07180: serine protein kinase	17.6669	-1.36324	0.201789	-6.75575	4.63e-11	2.27e-10	TRUE	430
K01092: myo-inositol-1(or 4)-monophosphatase [EC:3.1.3.25]	85.8537	-1.37035	0.202903	-6.75371	4.69e-11	2.29e-10	TRUE	430
K06157: Gnt-II system L-idonate transporter	9.08017	-1.39236	0.206277	-6.74996	4.8e-11	2.35e-10	TRUE	430
K00892: inosine kinase [EC:2.7.1.73]	18.7982	-1.39538	0.206764	-6.74866	4.84e-11	2.36e-10	TRUE	430
K05710: 3-phenylpropionate/trans-cinnamate dioxygenase ferredoxin component	15.6544	-1.69233	0.250822	-6.74711	4.89e-11	2.38e-10	TRUE	430
K06980: NO_NAME	21.0001	-1.47942	0.219371	-6.7439	4.99e-11	2.43e-10	TRUE	430
K13890: glutathione transport system permease protein	41.2209	-1.55974	0.231329	-6.74249	5.03e-11	2.45e-10	TRUE	430
K03810: virulence factor	7.41074	-1.15925	0.172057	-6.7376	5.19e-11	2.52e-10	TRUE	430
K04773: protease IV	22.1807	-1.38075	0.205012	-6.73497	5.27e-11	2.56e-10	TRUE	430
K03593: ATP-binding protein involved in chromosome partitioning	15.4235	-1.26419	0.187821	-6.73085	5.41e-11	2.62e-10	TRUE	430
K14059: NO_NAME	6.26192	-1.08741	0.161593	-6.72933	5.46e-11	2.64e-10	TRUE	430
K13655: NO_NAME	7.83878	-1.33584	0.198537	-6.72841	5.49e-11	2.65e-10	TRUE	430
K03567: glycine cleavage system transcriptional repressor	6.27064	-1.12877	0.167852	-6.72478	5.62e-11	2.71e-10	TRUE	430
K07480: insertion element IS1 protein InsB	30.5026	-1.76041	0.261832	-6.72345	5.66e-11	2.73e-10	TRUE	430
K00098: L-idonate 5-dehydrogenase	8.42699	-1.31693	0.195998	-6.71911	5.82e-11	2.8e-10	TRUE	430
K12140: hydrogenase-4 component E	20.517	-1.56575	0.233117	-6.71657	5.91e-11	2.84e-10	TRUE	430
K05367: penicillin-binding protein 1C [EC:2.4.1.-]	13.7921	-1.28971	0.192213	-6.70977	6.17e-11	2.96e-10	TRUE	430
K09158: hypothetical protein	60.0397	-1.87075	0.278832	-6.70925	6.18e-11	2.97e-10	TRUE	430
K02568: cytochrome c-type protein NapB	6.64792	-1.15086	0.171603	-6.70654	6.29e-11	3.01e-10	TRUE	430
K02002: glycine betaine/proline transport system substrate-binding protein	9.45595	-1.14365	0.170863	-6.69336	6.83e-11	3.26e-10	TRUE	430
K01226: trehalose-6-phosphate hydrolase [EC:3.2.1.93]	28.2047	-1.4729	0.220196	-6.68903	7.01e-11	3.35e-10	TRUE	430
K11177: xanthine dehydrogenase YagR molybdenum-binding subunit [EC:1.17.1.4]	5.39334	-1.0319	0.154427	-6.6821	7.32e-11	3.49e-10	TRUE	430
K07285: outer membrane lipoprotein	33.7622	-1.51878	0.227589	-6.67334	7.72e-11	3.68e-10	TRUE	430
K07323: phospholipid transport system substrate-binding protein	21.1578	-1.56626	0.235131	-6.66121	8.32e-11	3.95e-10	TRUE	430
K12291: pilus assembly protein HofP	11.2623	-1.40171	0.210544	-6.65759	8.51e-11	4.04e-10	TRUE	430
K07349: minor fimbrial subunit	7.60127	-1.16417	0.175286	-6.64158	9.4e-11	4.45e-10	TRUE	430
K02062: thiamine transport system ATP-binding protein	9.89538	-1.34727	0.203009	-6.63652	9.69e-11	4.58e-10	TRUE	430
K09910: hypothetical protein	32.7737	-1.70776	0.257344	-6.63608	9.72e-11	4.59e-10	TRUE	430
K14056: NO_NAME	19.0477	-1.58106	0.238725	-6.62294	1.05e-10	4.97e-10	TRUE	430
K03638: molybdenum cofactor biosynthesis protein B	10.8876	-1.34966	0.204035	-6.61481	1.11e-10	5.22e-10	TRUE	430
K01414: oligopeptidase A	15.033	-1.296	0.196066	-6.61004	1.14e-10	5.37e-10	TRUE	430
K07357: type 1 fimbriae regulatory protein FimB	7.08604	-1.17653	0.178194	-6.60254	1.19e-10	5.61e-10	TRUE	430
K02505: protein transport protein HofC	6.45059	-1.04472	0.158331	-6.59833	1.23e-10	5.75e-10	TRUE	430
K02616: phenylacetic acid degradation operon negative regulatory protein	7.56432	-1.25674	0.190556	-6.59509	1.25e-10	5.86e-10	TRUE	430
K10036: glutamine transport system substrate-binding protein	14.6585	-1.29533	0.196485	-6.59249	1.27e-10	5.95e-10	TRUE	430
K15724: NO_NAME	43.1148	-1.81695	0.27572	-6.58981	1.29e-10	6.04e-10	TRUE	430
K00901: diacylglycerol kinase (ATP) [EC:2.7.1.107]	72.9697	-1.37305	0.208554	-6.58368	1.34e-10	6.26e-10	TRUE	430
K05714: 2-hydroxy-6-oxonona-2,4-dienedioate hydrolase [EC:3.7.1.14]	12.2258	-1.29819	0.197199	-6.58316	1.34e-10	6.27e-10	TRUE	430
K02182: crotonobetaine/carnitine-CoA ligase	22.3132	-1.31481	0.199993	-6.57428	1.42e-10	6.62e-10	TRUE	430
K08299: carnitinyl-CoA dehydratase	13.1357	-1.27861	0.194675	-6.56791	1.48e-10	6.87e-10	TRUE	430
K03576: LysR family transcriptional regulator, regulator for metE and metH	32.358	-1.46466	0.223084	-6.56553	1.5e-10	6.96e-10	TRUE	430
K04021: aldehyde dehydrogenase	10.0647	-1.18426	0.180661	-6.55513	1.6e-10	7.41e-10	TRUE	430
K19238: signal transduction protein PmrD	10.0394	-1.39963	0.214007	-6.54009	1.75e-10	8.11e-10	TRUE	430
K11264: methylmalonyl-CoA decarboxylase [EC:4.1.1.41]	6.8912	-1.17382	0.179489	-6.53979	1.75e-10	8.11e-10	TRUE	430
K06165: alpha-D-ribose 1-methylphosphonate 5-triphosphate synthase subunit PhnH [EC:2.7.8.37]	10.9433	-1.45489	0.222477	-6.53949	1.75e-10	8.12e-10	TRUE	430
K00633: galactoside O-acetyltransferase	15.3697	-1.50605	0.230431	-6.53578	1.79e-10	8.29e-10	TRUE	430
K10110: maltose/maltodextrin transport system permease protein	24.6754	-1.54966	0.237161	-6.53424	1.81e-10	8.36e-10	TRUE	430
K09823: Fur family transcriptional regulator, zinc uptake regulator	15.1167	-1.55098	0.237432	-6.53231	1.83e-10	8.45e-10	TRUE	430
K07700: two-component system, CitB family, cit operon sensor histidine kinase CitA [EC:2.7.13.3]	6.62105	-1.04594	0.160163	-6.53049	1.85e-10	8.53e-10	TRUE	430
K09971: general L-amino acid transport system permease protein	6.65935	-1.05426	0.16154	-6.52629	1.9e-10	8.74e-10	TRUE	430
K03582: exodeoxyribonuclease V beta subunit [EC:3.1.11.5]	12.6613	-1.2485	0.19131	-6.52604	1.9e-10	8.75e-10	TRUE	430
K00138: aldehyde dehydrogenase [EC:1.2.1.-]	10.0213	-1.14605	0.175628	-6.52545	1.91e-10	8.75e-10	TRUE	430
K02752: PTS system, beta-glucoside (arbutin/salicin/cellobiose)-specific IIB component [EC:2.7.1.-]	8.90188	-1.13784	0.174364	-6.52565	1.91e-10	8.75e-10	TRUE	430
K02753: PTS system, beta-glucoside (arbutin/salicin/cellobiose)-specific IIC component	8.90188	-1.13784	0.174364	-6.52565	1.91e-10	8.75e-10	TRUE	430
K14347: NO_NAME	14.6871	-1.26681	0.194221	-6.52252	1.94e-10	8.89e-10	TRUE	430
K00639: glycine C-acetyltransferase [EC:2.3.1.29]	42.1949	-1.61925	0.24859	-6.51373	2.05e-10	9.37e-10	TRUE	430
K00322: NAD(P) transhydrogenase [EC:1.6.1.1]	24.2997	-1.5268	0.234529	-6.51004	2.1e-10	9.57e-10	TRUE	430
K00123: formate dehydrogenase major subunit [EC:1.2.1.2]	132.357	-1.36963	0.210494	-6.50671	2.14e-10	9.75e-10	TRUE	430
K02572: ferredoxin-type protein NapF	34.3433	-1.48097	0.227926	-6.49756	2.26e-10	1.03e-09	TRUE	430
K05807: putative lipoprotein	42.6265	-1.52807	0.235254	-6.49542	2.29e-10	1.04e-09	TRUE	430
K16135: NO_NAME	6.15934	-1.05965	0.163324	-6.48803	2.4e-10	1.09e-09	TRUE	430
K03119: taurine dioxygenase [EC:1.14.11.17]	22.3431	-1.52742	0.235666	-6.48128	2.5e-10	1.13e-09	TRUE	430
K05796: electron transport protein HydN	42.7364	-1.47457	0.227535	-6.48064	2.51e-10	1.13e-09	TRUE	430
K08321: putative autoinducer-2 (AI-2) aldolase	7.09758	-1.11401	0.171893	-6.48079	2.5e-10	1.13e-09	TRUE	430
K18698: beta-lactamase class A TEM [EC:3.5.2.6]	7.41648	-1.31809	0.203472	-6.478	2.55e-10	1.15e-09	TRUE	430
K02427: cell division protein methyltransferase FtsJ	28.1842	-1.52773	0.235906	-6.47601	2.58e-10	1.16e-09	TRUE	430
K10009: cystine transport system permease protein	47.379	-1.49416	0.23127	-6.46067	2.83e-10	1.27e-09	TRUE	430
K06866: autonomous glycyl radical cofactor	8.28168	-1.22384	0.189426	-6.46081	2.82e-10	1.27e-09	TRUE	430
K14063: NO_NAME	7.0072	-1.19877	0.185531	-6.4613	2.82e-10	1.27e-09	TRUE	430
K05887: quinate/shikimate dehydrogenase [EC:1.1.1.282]	6.05768	-1.09317	0.169232	-6.45959	2.85e-10	1.28e-09	TRUE	430
K01669: deoxyribodipyrimidine photo-lyase	5.96707	-1.04572	0.162023	-6.45416	2.94e-10	1.32e-09	TRUE	430
K09125: hypothetical protein	22.8968	-1.34818	0.209264	-6.44249	3.15e-10	1.41e-09	TRUE	430
K12942: NO_NAME	9.01737	-1.2055	0.187116	-6.44252	3.15e-10	1.41e-09	TRUE	430
K11922: GntR family transcriptional regulator, mannosyl-D-glycerate	9.26348	-1.40489	0.218252	-6.437	3.26e-10	1.45e-09	TRUE	430
K01708: galactarate dehydratase [EC:4.2.1.42]	20.1247	-1.38055	0.214466	-6.43717	3.26e-10	1.45e-09	TRUE	430
K14682: amino-acid N-acetyltransferase [EC:2.3.1.1]	17.2261	-1.38511	0.215325	-6.43265	3.35e-10	1.49e-09	TRUE	430
K02001: glycine betaine/proline transport system permease protein	15.2857	-1.33832	0.208145	-6.42976	3.4e-10	1.52e-09	TRUE	430
K01671: NO_NAME	9.6526	-1.34206	0.208984	-6.42181	3.57e-10	1.59e-09	TRUE	430
K11736: proline-specific permease ProY	14.7154	-1.36704	0.212931	-6.42013	3.61e-10	1.6e-09	TRUE	430
K00124: formate dehydrogenase iron-sulfur subunit	58.7873	-1.52732	0.237919	-6.41948	3.62e-10	1.61e-09	TRUE	430
K05834: homoserine/homoserine lactone efflux protein	8.65776	-1.33091	0.207337	-6.41906	3.63e-10	1.61e-09	TRUE	430
K03813: molybdenum transport protein	8.84104	-1.33568	0.208339	-6.41108	3.81e-10	1.68e-09	TRUE	430
K07337: hypothetical protein	17.7634	-1.4751	0.230124	-6.41004	3.83e-10	1.69e-09	TRUE	430
K02063: thiamine transport system permease protein	8.90781	-1.2703	0.198494	-6.39967	4.08e-10	1.8e-09	TRUE	430
K01089: imidazoleglycerol-phosphate dehydratase / histidinol-phosphatase [EC:4.2.1.19 3.1.3.15]	24.8914	-1.38377	0.216726	-6.38488	4.45e-10	1.96e-09	TRUE	430
K03181: chorismate--pyruvate lyase [EC:4.1.3.40]	29.4213	-1.58938	0.249623	-6.36712	4.95e-10	2.18e-09	TRUE	430
K04762: ribosome-associated heat shock protein Hsp15	128.089	-1.73383	0.273928	-6.32952	6.19e-10	2.72e-09	TRUE	430
K12217: intracellular multiplication protein IcmO	5.95515	-1.25775	0.198786	-6.32718	6.28e-10	2.75e-09	TRUE	430
K12940: NO_NAME	18.9192	-1.46795	0.23242	-6.31592	6.71e-10	2.94e-09	TRUE	430
K02517: Kdo2-lipid IVA lauroyltransferase [EC:2.3.1.241]	70.5998	-1.46261	0.23163	-6.31443	6.77e-10	2.95e-09	TRUE	430
K07783: MFS transporter, OPA family, sugar phosphate sensor protein UhpC	24.46	-1.46099	0.231361	-6.31474	6.76e-10	2.95e-09	TRUE	430
K02526: 2-keto-3-deoxygluconate permease	12.3167	-1.16278	0.184129	-6.31503	6.74e-10	2.95e-09	TRUE	430
K14187: chorismate mutase / prephenate dehydrogenase [EC:5.4.99.5 1.3.1.12]	16.6207	-1.26761	0.200892	-6.30991	6.95e-10	3.03e-09	TRUE	430
K14414: NO_NAME	9.55028	-1.35831	0.215442	-6.30478	7.17e-10	3.12e-09	TRUE	430
K02364: enterobactin synthetase component F [EC:6.3.2.14]	7.35699	-1.00706	0.159895	-6.29823	7.45e-10	3.24e-09	TRUE	430
K11923: MerR family transcriptional regulator, copper efflux regulator	14.1877	-1.58027	0.251198	-6.29094	7.78e-10	3.38e-09	TRUE	430
K01637: isocitrate lyase [EC:4.1.3.1]	7.04302	-1.20431	0.191792	-6.27925	8.33e-10	3.61e-09	TRUE	430
K02472: UDP-N-acetyl-D-mannosaminuronic acid dehydrogenase [EC:1.1.1.336]	30.1817	-1.39773	0.222636	-6.27807	8.39e-10	3.63e-09	TRUE	430
K01682: aconitate hydratase 2 / 2-methylisocitrate dehydratase [EC:4.2.1.3 4.2.1.99]	13.9179	-1.20591	0.192121	-6.27684	8.45e-10	3.66e-09	TRUE	430
K07642: two-component system, OmpR family, sensor histidine kinase BaeS [EC:2.7.13.3]	7.20328	-1.16979	0.186414	-6.27526	8.53e-10	3.69e-09	TRUE	430
K14261: NO_NAME	15.234	-1.26198	0.201144	-6.27399	8.59e-10	3.71e-09	TRUE	430
K05517: nucleoside-specific channel-forming protein	10.5644	-1.29561	0.206788	-6.26539	9.04e-10	3.89e-09	TRUE	430
K01185: lysozyme	13.2304	-1.37265	0.219261	-6.26033	9.31e-10	4.01e-09	TRUE	430
K03674: glutaredoxin 1	78.6265	-1.71162	0.273451	-6.25935	9.37e-10	4.02e-09	TRUE	430
K01993: HlyD family secretion protein	29.5393	-1.56701	0.250425	-6.25739	9.47e-10	4.07e-09	TRUE	430
K19166: NO_NAME	35.8915	-1.83318	0.293437	-6.24726	1.01e-09	4.31e-09	TRUE	430
K09998: arginine transport system permease protein	20.2037	-1.40529	0.225088	-6.24326	1.03e-09	4.41e-09	TRUE	430
K09917: hypothetical protein	88.1183	-1.99782	0.320811	-6.22742	1.13e-09	4.83e-09	TRUE	430
K03837: serine transporter	14.0737	-1.25582	0.201934	-6.21898	1.19e-09	5.07e-09	TRUE	430
K09023: aminoacrylate hydrolase [EC:3.5.1.-]	9.91675	-1.19098	0.191544	-6.21781	1.19e-09	5.1e-09	TRUE	430
K03658: DNA helicase IV	20.4138	-1.23441	0.198705	-6.21228	1.23e-09	5.26e-09	TRUE	430
K12205: defect in organelle trafficking protein DotD	9.17101	-1.49126	0.240251	-6.20711	1.27e-09	5.42e-09	TRUE	430
K05874: methyl-accepting chemotaxis protein I, serine sensor receptor	6.46293	-1.06474	0.171544	-6.20682	1.27e-09	5.42e-09	TRUE	430
K07355: fimbrial-like protein	5.81101	-1.03787	0.167333	-6.20241	1.31e-09	5.55e-09	TRUE	430
K06891: ATP-dependent Clp protease adaptor protein ClpS	25.5243	-1.47175	0.237377	-6.20005	1.33e-09	5.63e-09	TRUE	430
K14052: NO_NAME	7.21381	-1.11612	0.180157	-6.19526	1.36e-09	5.78e-09	TRUE	430
K00163: pyruvate dehydrogenase E1 component [EC:1.2.4.1]	18.5812	-1.24918	0.201768	-6.19114	1.4e-09	5.91e-09	TRUE	430
K07150: NO_NAME	73.9829	-1.40668	0.227428	-6.18518	1.45e-09	6.11e-09	TRUE	430
K07348: minor fimbrial subunit	9.25897	-1.26881	0.205197	-6.18339	1.46e-09	6.17e-09	TRUE	430
K02024: maltoporin	13.5119	-1.26243	0.204182	-6.18289	1.46e-09	6.18e-09	TRUE	430
K06166: alpha-D-ribose 1-methylphosphonate 5-triphosphate synthase subunit PhnG [EC:2.7.8.37]	37.7407	-1.5218	0.246258	-6.1797	1.49e-09	6.29e-09	TRUE	430
K08137: MFS transporter, SP family, galactose:H+ symporter	15.0845	-1.20842	0.19556	-6.17929	1.5e-09	6.3e-09	TRUE	430
K19164: NO_NAME	7.50976	-1.39976	0.226627	-6.17649	1.52e-09	6.4e-09	TRUE	430
K12266: anaerobic nitric oxide reductase transcription regulator	7.96836	-1.05412	0.170765	-6.17292	1.55e-09	6.52e-09	TRUE	430
K12227: TraL protein	5.99255	-1.30845	0.212771	-6.14956	1.78e-09	7.45e-09	TRUE	430
K10549: D-allose transport system substrate-binding protein	6.98293	-1.08302	0.176108	-6.14972	1.78e-09	7.45e-09	TRUE	430
K09946: hypothetical protein	39.7338	-1.6643	0.271118	-6.13867	1.89e-09	7.92e-09	TRUE	430
K01638: malate synthase [EC:2.3.3.9]	7.94171	-1.10787	0.18052	-6.13711	1.91e-09	7.98e-09	TRUE	430
K12222: intracellular multiplication protein IcmT	10.0513	-1.46263	0.238388	-6.13547	1.93e-09	8.05e-09	TRUE	430
K00906: isocitrate dehydrogenase kinase/phosphatase	9.38177	-1.20501	0.196825	-6.12223	2.08e-09	8.67e-09	TRUE	430
K00341: NADH-quinone oxidoreductase subunit L [EC:1.6.5.3]	34.4363	-1.4125	0.230978	-6.11528	2.17e-09	9.02e-09	TRUE	430
K05799: GntR family transcriptional regulator, transcriptional repressor for	35.2813	-1.47918	0.241962	-6.11327	2.19e-09	9.11e-09	TRUE	430
K03148: sulfur carrier protein ThiS adenylyltransferase [EC:2.7.7.73]	10.262	-1.32036	0.216056	-6.11118	2.22e-09	9.21e-09	TRUE	430
K12067: conjugal transfer pilus assembly protein TraE	7.95494	-1.3079	0.214138	-6.10772	2.26e-09	9.38e-09	TRUE	430
K07308: anaerobic dimethyl sulfoxide reductase subunit C (DMSO reductase anchor subunit)	29.7372	-1.31398	0.21516	-6.10702	2.27e-09	9.41e-09	TRUE	430
K00946: thiamine-monophosphate kinase [EC:2.7.4.16]	79.9985	-1.31527	0.216044	-6.08799	2.54e-09	1.05e-08	TRUE	430
K04753: suppressor of ftsI	10.246	-1.20857	0.198934	-6.07523	2.73e-09	1.12e-08	TRUE	430
K06404: stage V sporulation protein AB	11.51	1.86172	0.306397	6.07618	2.71e-09	1.12e-08	TRUE	430
K06929: NO_NAME	29.3395	-1.47845	0.243559	-6.0702	2.81e-09	1.16e-08	TRUE	430
K00146: phenylacetaldehyde dehydrogenase [EC:1.2.1.39]	6.5561	-1.06995	0.176472	-6.06299	2.93e-09	1.2e-08	TRUE	430
K14762: NO_NAME	5.88992	-1.08526	0.179204	-6.05599	3.05e-09	1.25e-08	TRUE	430
K00632: acetyl-CoA acyltransferase [EC:2.3.1.16]	35.2951	-1.56445	0.258636	-6.04885	3.17e-09	1.3e-08	TRUE	430
K00135: succinate-semialdehyde dehydrogenase / glutarate-semialdehyde dehydrogenase [EC:1.2.1.16 1.2.1.79 1.2.1.20]	8.88113	-1.10736	0.183105	-6.04767	3.19e-09	1.31e-08	TRUE	430
K00627: pyruvate dehydrogenase E2 component (dihydrolipoamide acetyltransferase) [EC:2.3.1.12]	20.1338	-1.16205	0.192408	-6.03952	3.35e-09	1.37e-08	TRUE	430
K13635: NO_NAME	6.18745	-1.03238	0.171159	-6.03172	3.5e-09	1.43e-08	TRUE	430
K04047: starvation-inducible DNA-binding protein	56.3919	-1.44628	0.240152	-6.02236	3.69e-09	1.51e-08	TRUE	430
K10037: glutamine transport system permease protein	16.442	-1.34854	0.224264	-6.0132	3.89e-09	1.59e-08	TRUE	430
K07665: two-component system, OmpR family, copper resistance phosphate regulon response regulator CusR	12.547	-1.20409	0.200686	-5.99989	4.2e-09	1.71e-08	TRUE	430
K07278: outer membrane protein	27.9501	-1.36296	0.227226	-5.99826	4.23e-09	1.72e-08	TRUE	430
K07400: Fe/S biogenesis protein NfuA	14.4056	-1.37543	0.229606	-5.99037	4.43e-09	1.8e-08	TRUE	430
K04028: ethanolamine utilization protein EutN	57.6336	-1.44325	0.241014	-5.98824	4.48e-09	1.82e-08	TRUE	430
K05966: triphosphoribosyl-dephospho-CoA synthase [EC:2.4.2.52]	17.7535	-1.25087	0.208979	-5.9856	4.55e-09	1.85e-08	TRUE	430
K06176: tRNA pseudouridine synthase D	45.6557	-1.41032	0.235662	-5.98452	4.58e-09	1.86e-08	TRUE	430
K14587: NO_NAME	8.51424	-1.36952	0.228865	-5.98398	4.59e-09	1.86e-08	TRUE	430
K01250: pyrimidine-specific ribonucleoside hydrolase	15.784	-1.24023	0.207401	-5.97988	4.7e-09	1.9e-08	TRUE	430
K07799: membrane fusion protein, multidrug efflux system	10.0662	-1.14615	0.191777	-5.97648	4.79e-09	1.94e-08	TRUE	430
K14054: NO_NAME	11.7925	-1.24981	0.209182	-5.97474	4.84e-09	1.95e-08	TRUE	430
K09997: arginine transport system substrate-binding protein	7.87545	-1.17598	0.197134	-5.96538	5.1e-09	2.06e-08	TRUE	430
K06975: NO_NAME	43.6718	-1.55971	0.261504	-5.96437	5.13e-09	2.07e-08	TRUE	430
K11051: multidrug/hemolysin transport system permease protein	11.4798	1.85959	0.312386	5.95287	5.48e-09	2.2e-08	TRUE	430
K07393: putative glutathione S-transferase	10.3297	-1.23089	0.206839	-5.95095	5.53e-09	2.22e-08	TRUE	430
K03758: arginine:ornithine antiporter	30.5874	-1.21908	0.204879	-5.95025	5.56e-09	2.23e-08	TRUE	430
K03179: 4-hydroxybenzoate polyprenyltransferase [EC:2.5.1.39]	6.61744	-1.00447	0.169015	-5.94307	5.79e-09	2.32e-08	TRUE	430
K13695: NO_NAME	30.9054	-1.39489	0.234949	-5.937	5.99e-09	2.4e-08	TRUE	430
K02494: outer membrane lipoprotein LolB	6.55273	-1.07791	0.181642	-5.93422	6.08e-09	2.43e-08	TRUE	430
K02066: phospholipid/cholesterol/gamma-HCH transport system permease protein	105.511	-1.31415	0.221843	-5.92381	6.45e-09	2.58e-08	TRUE	430
K06320: spore maturation protein CgeB	7.58211	1.86376	0.314628	5.92369	6.45e-09	2.58e-08	TRUE	430
K01077: alkaline phosphatase [EC:3.1.3.1]	27.9345	-1.41872	0.239687	-5.91904	6.62e-09	2.64e-08	TRUE	430
K16329: pseudouridylate synthase [EC:4.2.1.70]	8.77273	-1.04975	0.177441	-5.91604	6.74e-09	2.69e-08	TRUE	430
K07715: two-component system, NtrC family, response regulator GlrR	16.7805	-1.26034	0.213191	-5.91178	6.9e-09	2.75e-08	TRUE	430
K02429: MFS transporter, FHS family, L-fucose permease	17.7922	-1.10732	0.187355	-5.91027	6.96e-09	2.77e-08	TRUE	430
K07733: prophage regulatory protein	5.91749	-1.12851	0.191136	-5.90425	7.2e-09	2.86e-08	TRUE	430
K09901: hypothetical protein	26.9387	-1.56967	0.26607	-5.89945	7.39e-09	2.94e-08	TRUE	430
K00851: gluconokinase [EC:2.7.1.12]	24.5995	-1.36041	0.230642	-5.89835	7.44e-09	2.95e-08	TRUE	430
K03449: MFS transporter, CP family, cyanate transporter	28.6053	-1.27172	0.215824	-5.89241	7.69e-09	3.05e-08	TRUE	430
K09780: hypothetical protein	29.606	-1.31679	0.223905	-5.88101	8.2e-09	3.24e-08	TRUE	430
K07216: hemerythrin	6.47464	1.74109	0.296455	5.87302	8.57e-09	3.39e-08	TRUE	430
K08194: MFS transporter, ACS family, D-galactonate transporter	11.2204	-1.12705	0.192144	-5.86564	8.93e-09	3.53e-08	TRUE	430
K08312: ADP-ribose diphosphatase [EC:3.6.1.-]	17.9561	-1.3707	0.233916	-5.85979	9.23e-09	3.64e-08	TRUE	430
K06164: alpha-D-ribose 1-methylphosphonate 5-triphosphate synthase subunit PhnI [EC:2.7.8.37]	21.7825	-1.17501	0.200545	-5.85908	9.27e-09	3.65e-08	TRUE	430
K07588: LAO/AO transport system kinase	15.8127	-1.29759	0.222268	-5.83796	1.04e-08	4.1e-08	TRUE	430
K15866: 2-(1,2-epoxy-1,2-dihydrophenyl)acetyl-CoA isomerase [EC:5.3.3.18]	6.38128	-1.05198	0.180341	-5.83332	1.07e-08	4.2e-08	TRUE	430
K00338: NADH-quinone oxidoreductase subunit I [EC:1.6.5.3]	23.372	-1.38377	0.237288	-5.8316	1.08e-08	4.24e-08	TRUE	430
K02452: general secretion pathway protein C	6.38448	-1.02591	0.176363	-5.81704	1.17e-08	4.59e-08	TRUE	430
K09935: hypothetical protein	13.092	-1.35157	0.232503	-5.81312	1.2e-08	4.69e-08	TRUE	430
K08298: crotonobetainyl-CoA:carnitine CoA-transferase	27.676	-1.23365	0.212283	-5.81134	1.21e-08	4.73e-08	TRUE	430
K00383: glutathione reductase (NADPH) [EC:1.8.1.7]	26.494	-1.24372	0.214089	-5.80935	1.22e-08	4.78e-08	TRUE	430
K07792: anaerobic C4-dicarboxylate transporter DcuB	64.527	-1.3221	0.227845	-5.80264	1.27e-08	4.95e-08	TRUE	430
K02301: protoheme IX farnesyltransferase [EC:2.5.1.-]	17.1145	-1.30449	0.225031	-5.79693	1.31e-08	5.1e-08	TRUE	430
K11535: nucleoside transport protein	14.3337	-1.18944	0.205542	-5.78681	1.38e-08	5.39e-08	TRUE	430
K04653: hydrogenase expression/formation protein HypC	234.832	-1.41558	0.244873	-5.78086	1.43e-08	5.56e-08	TRUE	430
K02527: 3-deoxy-D-manno-octulosonic-acid transferase [EC:2.4.99.12 2.4.99.13 2.4.99.14 2.4.99.15]	48.1829	-1.22025	0.21113	-5.77962	1.44e-08	5.59e-08	TRUE	430
K09470: gamma-glutamylputrescine synthase [EC:6.3.1.11]	13.2718	-1.25984	0.218165	-5.77468	1.48e-08	5.74e-08	TRUE	430
K03772: FKBP-type peptidyl-prolyl cis-trans isomerase FkpA	25.577	-1.23674	0.214195	-5.77387	1.49e-08	5.76e-08	TRUE	430
K03425: sec-independent protein translocase protein TatE	29.8472	-1.53387	0.265839	-5.76991	1.52e-08	5.88e-08	TRUE	430
K03892: ArsR family transcriptional regulator	33.2017	-1.67444	0.290429	-5.76541	1.56e-08	6.02e-08	TRUE	430
K03074: preprotein translocase subunit SecF	28.1827	-1.21647	0.21119	-5.76007	1.6e-08	6.19e-08	TRUE	430
K04014: formate-dependent nitrite reductase, Fe-S protein	39.2093	-1.35992	0.236332	-5.75427	1.66e-08	6.39e-08	TRUE	430
K03827: putative acetyltransferase	134.958	-1.31329	0.228419	-5.74949	1.7e-08	6.55e-08	TRUE	430
K08151: MFS transporter, DHA1 family, tetracycline resistance protein	9.61013	-1.26335	0.219888	-5.74545	1.74e-08	6.69e-08	TRUE	430
K14053: NO_NAME	7.24931	-1.10493	0.192432	-5.74195	1.77e-08	6.81e-08	TRUE	430
K03669: membrane glycosyltransferase	13.4789	-1.1489	0.20035	-5.73445	1.85e-08	7.09e-08	TRUE	430
K09824: hypothetical protein	29.5678	-1.26443	0.220529	-5.73363	1.85e-08	7.12e-08	TRUE	430
K07259: D-alanyl-D-alanine carboxypeptidase / D-alanyl-D-alanine-endopeptidase (penicillin-binding protein 4) [EC:3.4.16.4 3.4.21.-]	17.9146	-1.16421	0.203123	-5.73158	1.87e-08	7.18e-08	TRUE	430
K01643: citrate lyase subunit alpha / citrate CoA-transferase [EC:2.8.3.10]	20.3195	-1.23061	0.214772	-5.72981	1.89e-08	7.24e-08	TRUE	430
K05801: DnaJ like chaperone protein	32.4368	-1.28803	0.22507	-5.72278	1.97e-08	7.52e-08	TRUE	430
K01788: N-acylglucosamine-6-phosphate 2-epimerase [EC:5.1.3.9]	48.368	-1.34504	0.235117	-5.72072	1.99e-08	7.6e-08	TRUE	430
K12066: conjugal transfer pilus assembly protein TraK	6.77453	-1.06937	0.187027	-5.71773	2.02e-08	7.71e-08	TRUE	430
K02972: small subunit ribosomal protein S22	5.4587	-1.10476	0.19325	-5.71677	2.03e-08	7.74e-08	TRUE	430
K03082: hexulose-6-phosphate isomerase [EC:5.-.-.-]	15.9888	-1.29621	0.226972	-5.71087	2.1e-08	7.99e-08	TRUE	430
K12218: intracellular multiplication protein IcmP	4.88966	-1.06402	0.18668	-5.6997	2.23e-08	8.48e-08	TRUE	430
K11250: leucine efflux protein	14.9322	-1.24587	0.21872	-5.69618	2.27e-08	8.63e-08	TRUE	430
K02504: protein transport protein HofB	6.62997	-1.02861	0.180732	-5.69133	2.34e-08	8.85e-08	TRUE	430
K11076: putrescine transport system ATP-binding protein	13.218	-1.08737	0.191194	-5.68729	2.39e-08	9.04e-08	TRUE	430
K10001: glutamate/aspartate transport system substrate-binding protein	15.646	-1.27628	0.225021	-5.67183	2.6e-08	9.82e-08	TRUE	430
K03732: ATP-dependent RNA helicase RhlB [EC:3.6.4.13]	33.6947	-1.24492	0.219723	-5.66585	2.68e-08	1.01e-07	TRUE	430
K00371: nitrate reductase / nitrite oxidoreductase, beta subunit [EC:1.7.5.1 1.7.99.4]	12.1677	-1.07676	0.190405	-5.65511	2.84e-08	1.07e-07	TRUE	430
K05786: chloramphenicol-sensitive protein RarD	10.6509	-1.07424	0.189917	-5.65639	2.82e-08	1.07e-07	TRUE	430
K03575: A/G-specific adenine glycosylase [EC:3.2.2.-]	115.373	-1.11336	0.19695	-5.653	2.88e-08	1.08e-07	TRUE	430
K03694: ATP-dependent Clp protease ATP-binding subunit ClpA	12.9745	-1.05573	0.186741	-5.65344	2.87e-08	1.08e-07	TRUE	430
K10805: acyl-CoA thioesterase II [EC:3.1.2.-]	27.7344	-1.31686	0.233329	-5.64381	3.02e-08	1.14e-07	TRUE	430
K13651: NO_NAME	7.4319	-1.24941	0.221404	-5.64312	3.03e-08	1.14e-07	TRUE	430
K12213: intracellular multiplication protein IcmK	7.41021	-1.22966	0.218177	-5.63604	3.15e-08	1.18e-07	TRUE	430
K03387: alkyl hydroperoxide reductase subunit F	24.5105	-1.25086	0.221998	-5.63454	3.18e-08	1.19e-07	TRUE	430
K13894: microcin C transport system permease protein	12.872	-1.11973	0.198692	-5.63549	3.16e-08	1.19e-07	TRUE	430
K12228: TrbB protein	7.19823	-1.22936	0.218419	-5.62845	3.28e-08	1.23e-07	TRUE	430
K02348: ElaA protein	9.70221	-1.22588	0.218675	-5.60596	3.71e-08	1.38e-07	TRUE	430
K02298: cytochrome o ubiquinol oxidase subunit I [EC:1.10.3.10]	11.7607	-1.02486	0.182791	-5.60676	3.69e-08	1.38e-07	TRUE	430
K02079: N-acetylgalactosamine-6-phosphate deacetylase [EC:3.5.1.25]	11.8564	-1.26042	0.225142	-5.59834	3.86e-08	1.44e-07	TRUE	430
K02484: two-component system, OmpR family, sensor kinase	12.6116	-1.14528	0.204625	-5.59696	3.89e-08	1.45e-07	TRUE	430
K03081: 3-dehydro-L-gulonate-6-phosphate decarboxylase [EC:4.1.1.85]	17.0231	-1.23878	0.22183	-5.58436	4.16e-08	1.55e-07	TRUE	430
K07773: two-component system, OmpR family, aerobic respiration control protein ArcA	21.416	-1.25697	0.225318	-5.57864	4.29e-08	1.59e-07	TRUE	430
K11073: putrescine transport system substrate-binding protein	11.8466	-1.0902	0.195554	-5.57493	4.38e-08	1.62e-07	TRUE	430
K12060: conjugal transfer pilus assembly protein TraU	7.91822	-1.15044	0.206389	-5.57413	4.4e-08	1.63e-07	TRUE	430
K15532: NO_NAME	4.72681	1.53354	0.275137	5.57373	4.41e-08	1.63e-07	TRUE	430
K01284: peptidyl-dipeptidase Dcp	14.0155	-1.19617	0.214694	-5.57151	4.46e-08	1.65e-07	TRUE	430
K02856: L-rhamnose-H+ transport protein	13.3874	-1.19024	0.213622	-5.57171	4.46e-08	1.65e-07	TRUE	430
K03435: LacI family transcriptional regulator, fructose operon	13.9602	-1.21937	0.219101	-5.56532	4.61e-08	1.7e-07	TRUE	430
K11742: spermidine export protein MdtI	14.38	-1.21016	0.217615	-5.56101	4.72e-08	1.74e-07	TRUE	430
K03307: solute:Na+ symporter, SSS family	74.5999	-1.05115	0.189118	-5.55819	4.79e-08	1.76e-07	TRUE	430
K07307: anaerobic dimethyl sulfoxide reductase subunit B (DMSO reductase iron- sulfur subunit)	49.3784	-1.23323	0.221932	-5.55679	4.83e-08	1.77e-07	TRUE	430
K05780: alpha-D-ribose 1-methylphosphonate 5-triphosphate synthase subunit PhnL [EC:2.7.8.37]	31.6557	-1.30088	0.234486	-5.5478	5.06e-08	1.86e-07	TRUE	430
K14744: NO_NAME	8.25031	-1.08918	0.196317	-5.54808	5.06e-08	1.86e-07	TRUE	430
K02197: cytochrome c-type biogenesis protein CcmE	33.4183	-1.31523	0.237565	-5.53627	5.39e-08	1.97e-07	TRUE	430
K06145: LacI family transcriptional regulator, gluconate utilization system	16.2495	-1.14949	0.207614	-5.53664	5.37e-08	1.97e-07	TRUE	430
K02000: glycine betaine/proline transport system ATP-binding protein [EC:3.6.3.32]	18.4869	-1.09229	0.197558	-5.52896	5.6e-08	2.04e-07	TRUE	430
K16012: ATP-binding cassette, subfamily C, bacterial CydC	12.287	-1.15128	0.20853	-5.52093	5.84e-08	2.13e-07	TRUE	430
K03071: preprotein translocase subunit SecB	68.6792	-1.39491	0.25273	-5.51938	5.89e-08	2.15e-07	TRUE	430
K06918: NO_NAME	11.4583	-1.14983	0.209011	-5.50128	6.49e-08	2.36e-07	TRUE	430
K09806: hypothetical protein	11.0934	-1.3821	0.251805	-5.48876	6.93e-08	2.52e-07	TRUE	430
K18476: NO_NAME	9.10495	-1.23127	0.22456	-5.48302	7.14e-08	2.59e-07	TRUE	430
K03670: periplasmic glucans biosynthesis protein	12.2738	-1.10686	0.20205	-5.47815	7.33e-08	2.66e-07	TRUE	430
K06041: arabinose-5-phosphate isomerase [EC:5.3.1.13]	58.2189	-1.23107	0.225098	-5.46905	7.69e-08	2.79e-07	TRUE	430
K07027: NO_NAME	34.0795	-1.12659	0.206568	-5.45384	8.33e-08	3.01e-07	TRUE	430
K00048: lactaldehyde reductase [EC:1.1.1.77]	22.261	-1.07993	0.198319	-5.44542	8.71e-08	3.14e-07	TRUE	430
K02457: general secretion pathway protein H	6.40772	-1.03783	0.190813	-5.43898	9.01e-08	3.24e-07	TRUE	430
K03770: peptidyl-prolyl cis-trans isomerase D	42.5469	-1.15152	0.212018	-5.43122	9.38e-08	3.38e-07	TRUE	430
K00786: NO_NAME	6.9891	1.63515	0.301103	5.43053	9.42e-08	3.38e-07	TRUE	430
K02573: ferredoxin-type protein NapG	21.6485	-1.14032	0.210168	-5.42576	9.65e-08	3.46e-07	TRUE	430
K03072: preprotein translocase subunit SecD	43.7523	-1.21633	0.22438	-5.42083	9.91e-08	3.55e-07	TRUE	430
K07112: NO_NAME	77.3999	-1.19742	0.2213	-5.41084	1.04e-07	3.74e-07	TRUE	430
K03761: MFS transporter, MHS family, alpha-ketoglutarate permease	10.6427	-1.06642	0.197129	-5.40973	1.05e-07	3.76e-07	TRUE	430
K02619: 4-amino-4-deoxychorismate lyase [EC:4.1.3.38]	55.1315	-1.29816	0.24038	-5.40047	1.1e-07	3.93e-07	TRUE	430
K07664: two-component system, OmpR family, response regulator BaeR	7.45221	-1.04159	0.19286	-5.40074	1.1e-07	3.93e-07	TRUE	430
K06925: NO_NAME	150.488	-1.19137	0.220654	-5.39928	1.11e-07	3.95e-07	TRUE	430
K11050: multidrug/hemolysin transport system ATP-binding protein	9.64953	1.6034	0.297442	5.39062	1.16e-07	4.12e-07	TRUE	430
K11202: PTS system, fructose-specific IIB-like component	201.59	-1.3939	0.258809	-5.38581	1.19e-07	4.22e-07	TRUE	430
K07507: putative Mg2+ transporter-C (MgtC) family protein	180.852	-1.19984	0.222803	-5.38521	1.19e-07	4.23e-07	TRUE	430
K07120: NO_NAME	8.5046	-1.07734	0.200057	-5.38517	1.19e-07	4.23e-07	TRUE	430
K03782: catalase-peroxidase [EC:1.11.1.21]	12.3902	-1.05113	0.1953	-5.38213	1.21e-07	4.29e-07	TRUE	430
K12661: L-rhamnonate dehydratase [EC:4.2.1.90]	13.9635	-1.33608	0.249434	-5.35645	1.39e-07	4.9e-07	TRUE	430
K02773: PTS system, galactitol-specific IIA component [EC:2.7.1.200]	179.525	-1.16278	0.21752	-5.34564	1.47e-07	5.18e-07	TRUE	430
K09999: arginine transport system permease protein	39.3877	-1.25361	0.234719	-5.34091	1.5e-07	5.3e-07	TRUE	430
K03748: SanA protein	14.2771	-1.16435	0.218115	-5.33825	1.52e-07	5.37e-07	TRUE	430
K02806: PTS system, nitrogen regulatory IIA component [EC:2.7.1.-]	41.699	-1.21836	0.228392	-5.33452	1.55e-07	5.46e-07	TRUE	430
K00065: 2-deoxy-D-gluconate 3-dehydrogenase [EC:1.1.1.125]	81.5069	-1.08268	0.203461	-5.32133	1.66e-07	5.84e-07	TRUE	430
K06167: phosphoribosyl 1,2-cyclic phosphate phosphodiesterase [EC:3.1.4.55]	11.4219	-1.17666	0.221474	-5.31286	1.74e-07	6.09e-07	TRUE	430
K00526: ribonucleoside-diphosphate reductase beta chain [EC:1.17.4.1]	48.4385	-1.21706	0.229307	-5.30757	1.78e-07	6.25e-07	TRUE	430
K00390: phosphoadenosine phosphosulfate reductase [EC:1.8.4.8 1.8.4.10]	35.3581	-1.20981	0.228282	-5.29964	1.86e-07	6.5e-07	TRUE	430
K10673: streptomycin 3"-kinase	6.5305	-1.12455	0.21263	-5.28874	1.96e-07	6.86e-07	TRUE	430
K00247: fumarate reductase subunit D	31.0061	-1.42004	0.268592	-5.28698	1.98e-07	6.92e-07	TRUE	430
K01644: citrate lyase subunit beta / citryl-CoA lyase [EC:4.1.3.34]	22.5451	-1.16538	0.220578	-5.28328	2.02e-07	7.05e-07	TRUE	430
K08223: MFS transporter, FSR family, fosmidomycin resistance protein	87.7924	-1.14305	0.216373	-5.28276	2.03e-07	7.05e-07	TRUE	430
K06399: stage IV sporulation protein B	23.7496	1.39966	0.265263	5.27649	2.09e-07	7.27e-07	TRUE	430
K07009: NO_NAME	7.61484	1.31507	0.249262	5.27585	2.1e-07	7.29e-07	TRUE	430
K05368: aquacobalamin reductase / NAD(P)H-flavin reductase [EC:1.16.1.3 1.5.1.41]	13.0044	-1.13134	0.214459	-5.2753	2.11e-07	7.3e-07	TRUE	430
K11734: aromatic amino acid transport protein AroP	12.1222	-1.02246	0.193823	-5.27523	2.11e-07	7.3e-07	TRUE	430
K12339: cysteine synthase B [EC:2.5.1.47]	30.8433	-1.29049	0.244695	-5.27387	2.12e-07	7.34e-07	TRUE	430
K03500: ribosomal RNA small subunit methyltransferase B	53.3254	-1.22574	0.232709	-5.26726	2.19e-07	7.59e-07	TRUE	430
K01270: dipeptidase D [EC:3.4.13.-]	73.9542	-1.24316	0.236227	-5.26255	2.25e-07	7.76e-07	TRUE	430
K00984: streptomycin 3"-adenylyltransferase	5.79977	-1.05026	0.199566	-5.26271	2.25e-07	7.76e-07	TRUE	430
K06385: stage II sporulation protein P	12.996	1.57695	0.300618	5.24568	2.45e-07	8.45e-07	TRUE	430
K02782: PTS system, glucitol/sorbitol-specific IIB component [EC:2.7.1.198]	10.4258	-1.06754	0.203533	-5.24502	2.46e-07	8.47e-07	TRUE	430
K02217: ferritin 1	378.739	-1.05325	0.201114	-5.23709	2.56e-07	8.81e-07	TRUE	430
K11075: putrescine transport system permease protein	13.4621	-1.08489	0.20718	-5.23646	2.57e-07	8.83e-07	TRUE	430
K15548: NO_NAME	13.8074	-1.16329	0.222324	-5.23239	2.62e-07	9.01e-07	TRUE	430
K07107: NO_NAME	156.359	-1.2919	0.246929	-5.23185	2.63e-07	9.02e-07	TRUE	430
K03841: fructose-1,6-bisphosphatase I [EC:3.1.3.11]	19.6195	-1.10969	0.21224	-5.22846	2.67e-07	9.17e-07	TRUE	430
K03604: LacI family transcriptional regulator, purine nucleotide synthesis	8.61012	1.49543	0.286598	5.21785	2.82e-07	9.66e-07	TRUE	430
K05787: DNA-binding protein HU-alpha	72.5084	-1.37281	0.263313	-5.2136	2.88e-07	9.87e-07	TRUE	430
K03548: putative permease	21.2726	-1.09657	0.210568	-5.20766	2.97e-07	1.01e-06	TRUE	430
K06603: flagellar protein FlaG	9.53688	1.64783	0.317368	5.19216	3.21e-07	1.1e-06	TRUE	430
K08317: putative oxidoreductase	11.5955	-1.1315	0.219572	-5.15321	3.91e-07	1.33e-06	TRUE	430
K00127: formate dehydrogenase subunit gamma	68.1609	-1.00446	0.195185	-5.14622	4.05e-07	1.38e-06	TRUE	430
K06396: stage III sporulation protein AG	9.91535	1.54134	0.299615	5.14441	4.09e-07	1.39e-06	TRUE	430
K08311: putative (di)nucleoside polyphosphate hydrolase [EC:3.6.1.-]	36.8095	-1.22435	0.238128	-5.14156	4.15e-07	1.41e-06	TRUE	430
K07038: NO_NAME	33.4031	-1.38256	0.270291	-5.11506	4.73e-07	1.6e-06	TRUE	430
K09908: hypothetical protein	17.6964	-1.19754	0.234081	-5.11592	4.71e-07	1.6e-06	TRUE	430
K06078: murein lipoprotein lipoprotein	15.584	-1.17758	0.230391	-5.11123	4.83e-07	1.63e-06	TRUE	430
K10716: voltage-gated potassium channel	53.3155	-1.09802	0.215251	-5.10112	5.07e-07	1.72e-06	TRUE	430
K09807: hypothetical protein	388.327	-1.07025	0.209823	-5.10071	5.09e-07	1.72e-06	TRUE	430
K03778: D-lactate dehydrogenase [EC:1.1.1.28]	50.0529	-1.02622	0.201436	-5.09452	5.24e-07	1.77e-06	TRUE	430
K18478: NO_NAME	11.9819	-1.1944	0.234523	-5.09289	5.29e-07	1.78e-06	TRUE	430
K10003: glutamate/aspartate transport system permease protein	9.8232	-1.02225	0.200702	-5.09335	5.27e-07	1.78e-06	TRUE	430
K13497: anthranilate synthase/phosphoribosyltransferase [EC:4.1.3.27 2.4.2.18]	12.487	-1.00152	0.197409	-5.07329	5.83e-07	1.96e-06	TRUE	430
K09982: hypothetical protein	17.5415	-1.40024	0.277219	-5.05101	6.51e-07	2.19e-06	TRUE	430
K00684: leucyl/phenylalanyl-tRNA--protein transferase	14.5592	-1.17242	0.233756	-5.01559	7.75e-07	2.59e-06	TRUE	430
K02414: flagellar hook-length control protein FliK	13.6763	-1.08178	0.215762	-5.01376	7.82e-07	2.61e-06	TRUE	430
K02781: PTS system, glucitol/sorbitol-specific IIA component [EC:2.7.1.198]	414.243	-1.01792	0.20305	-5.01314	7.84e-07	2.62e-06	TRUE	430
K00339: NADH-quinone oxidoreductase subunit J [EC:1.6.5.3]	15.9516	-1.01039	0.201879	-5.00491	8.17e-07	2.72e-06	TRUE	430
K10015: histidine transport system permease protein	15.9555	-1.13942	0.228493	-4.98668	8.93e-07	2.97e-06	TRUE	430
K06397: stage III sporulation protein AH	8.59483	1.46442	0.293662	4.98675	8.92e-07	2.97e-06	TRUE	430
K02477: two-component system, LytT family, response regulator	18.7241	-1.11915	0.224671	-4.98129	9.17e-07	3.04e-06	TRUE	430
K07397: putative redox protein	31.4792	-1.24293	0.249542	-4.98083	9.19e-07	3.05e-06	TRUE	430
K09899: hypothetical protein	34.541	-1.20036	0.241124	-4.9782	9.31e-07	3.08e-06	TRUE	430
K09897: hypothetical protein	53.0062	-1.37293	0.27604	-4.97366	9.51e-07	3.15e-06	TRUE	430
K03811: nicotinamide mononucleotide transporter	26.1772	-1.10741	0.222706	-4.97254	9.57e-07	3.16e-06	TRUE	430
K02395: flagellar protein FlgJ	44.3397	-1.27927	0.257443	-4.96914	9.73e-07	3.21e-06	TRUE	430
K07250: 4-aminobutyrate aminotransferase / (S)-3-amino-2-methylpropionate transaminase [EC:2.6.1.19 2.6.1.22]	15.697	-1.16415	0.234317	-4.96828	9.77e-07	3.22e-06	TRUE	430
K02410: flagellar motor switch protein FliG	40.0571	1.35464	0.273031	4.96149	1.01e-06	3.33e-06	TRUE	430
K01716: 3-hydroxyacyl-[acyl-carrier protein] dehydratase / trans-2-decenoyl-[acyl-carrier protein] isomerase [EC:4.2.1.59 5.3.3.14]	29.7071	-1.10436	0.222759	-4.95763	1.03e-06	3.38e-06	TRUE	430
K02169: malonyl-CoA O-methyltransferase [EC:2.1.1.197]	83.1805	-1.26471	0.257192	-4.91736	1.25e-06	4.09e-06	TRUE	430
K03319: divalent anion:Na+ symporter, DASS family	27.4843	-1.10302	0.224708	-4.90866	1.3e-06	4.26e-06	TRUE	430
K12251: N-carbamoylputrescine amidase [EC:3.5.1.53]	4.34163	1.08438	0.221771	4.88965	1.43e-06	4.65e-06	TRUE	430
K13626: NO_NAME	19.5619	1.39195	0.28547	4.87598	1.53e-06	4.96e-06	TRUE	430
K02523: octaprenyl-diphosphate synthase [EC:2.5.1.90]	26.2233	-1.10237	0.226218	-4.87305	1.55e-06	5.03e-06	TRUE	430
K00556: tRNA (guanosine-2'-O-)-methyltransferase	15.6658	-1.10033	0.225901	-4.87085	1.56e-06	5.07e-06	TRUE	430
K01581: ornithine decarboxylase [EC:4.1.1.17]	23.8341	-1.01607	0.209326	-4.85399	1.7e-06	5.49e-06	TRUE	430
K12372: dipeptide transport system ATP-binding protein	14.2061	-1.089	0.224579	-4.84906	1.74e-06	5.62e-06	TRUE	430
K03634: outer membrane lipoproteins carrier protein	31.8902	-1.14588	0.236515	-4.84486	1.77e-06	5.73e-06	TRUE	430
K08161: MFS transporter, DHA1 family, multidrug resistance protein	23.6662	-1.11947	0.231109	-4.84392	1.78e-06	5.75e-06	TRUE	430
K01035: acetate CoA/acetoacetate CoA-transferase beta subunit [EC:2.8.3.8 2.8.3.9]	24.2352	-1.05659	0.218308	-4.8399	1.81e-06	5.85e-06	TRUE	430
K06957: NO_NAME	16.3308	-1.00408	0.208607	-4.81326	2.06e-06	6.63e-06	TRUE	430
K07722: CopG family transcriptional regulator, nickel-responsive regulator	15.4533	-1.22608	0.25633	-4.7832	2.37e-06	7.61e-06	TRUE	430
K02566: NagD protein	42.0325	-1.05132	0.219985	-4.77906	2.42e-06	7.76e-06	TRUE	430
K09894: hypothetical protein	24.6611	-1.09426	0.22914	-4.77549	2.46e-06	7.87e-06	TRUE	430
K02775: PTS system, galactitol-specific IIC component	244.183	-1.02218	0.214297	-4.76992	2.53e-06	8.08e-06	TRUE	430
K03741: arsenate reductase	7.17982	1.37905	0.289554	4.76267	2.62e-06	8.35e-06	TRUE	430
K14988: two-component system, NarL family, secretion system sensor histidine kinase SalK	3.76589	1.1015	0.232097	4.74587	2.83e-06	9.02e-06	TRUE	430
K07030: NO_NAME	231.173	1.34235	0.284385	4.7202	3.19e-06	1.01e-05	TRUE	430
K03831: molybdopterin adenylyltransferase [EC:2.7.7.75]	22.4556	-1.11018	0.235286	-4.71841	3.22e-06	1.02e-05	TRUE	430
K07035: NO_NAME	37.81	1.21589	0.258219	4.70875	3.37e-06	1.06e-05	TRUE	430
K03573: DNA mismatch repair protein MutH	26.1413	-1.13437	0.241188	-4.70327	3.46e-06	1.09e-05	TRUE	430
K01485: cytosine deaminase [EC:3.5.4.1]	11.5319	-1.02707	0.218462	-4.70138	3.49e-06	1.1e-05	TRUE	430
K09922: hypothetical protein	9.03673	1.91588	0.408686	4.68789	3.71e-06	1.17e-05	TRUE	430
K05568: multicomponent Na+:H+ antiporter subunit D	3.78194	1.07287	0.229191	4.6811	3.83e-06	1.2e-05	TRUE	430
K02426: cysteine desulfuration protein SufE	30.1107	-1.15326	0.246842	-4.67205	3.99e-06	1.25e-05	TRUE	430
K07640: two-component system, OmpR family, sensor histidine kinase CpxA [EC:2.7.13.3]	29.3294	-1.04732	0.224923	-4.65634	4.3e-06	1.34e-05	TRUE	430
K06390: stage III sporulation protein AA	53.5482	1.45298	0.31203	4.65654	4.29e-06	1.34e-05	TRUE	430
K02103: GntR family transcriptional regulator, arabinose operon	61.2629	1.58375	0.343491	4.61074	5.3e-06	1.64e-05	TRUE	430
K07404: 6-phosphogluconolactonase [EC:3.1.1.31]	60.0469	1.07789	0.23405	4.60539	5.43e-06	1.68e-05	TRUE	430
K06893: NO_NAME	25.8701	1.80835	0.393507	4.59546	5.68e-06	1.75e-05	TRUE	430
K00769: xanthine phosphoribosyltransferase [EC:2.4.2.22]	15.6642	-1.07383	0.234051	-4.58801	5.88e-06	1.81e-05	TRUE	430
K01497: GTP cyclohydrolase II [EC:3.5.4.25]	30.6485	-1.09753	0.239497	-4.58265	6.03e-06	1.86e-05	TRUE	430
K00427: L-lactate permease	15.9684	-1.09652	0.23929	-4.58237	6.03e-06	1.86e-05	TRUE	430
K03410: chemotaxis protein CheC	24.2968	1.28935	0.281361	4.58254	6.03e-06	1.86e-05	TRUE	430
K06408: stage V sporulation protein AF	15.8956	1.36048	0.298357	4.5599	6.68e-06	2.05e-05	TRUE	430
K07230: NO_NAME	7.91548	-1.05842	0.232328	-4.55572	6.81e-06	2.09e-05	TRUE	430
K16248: NO_NAME	7.02409	1.42742	0.313995	4.546	7.12e-06	2.18e-05	TRUE	430
K03667: ATP-dependent HslUV protease ATP-binding subunit HslU	59.406	-1.14158	0.251595	-4.53736	7.4e-06	2.26e-05	TRUE	430
K03720: TrpR family transcriptional regulator, trp operon repressor	39.8183	-1.22156	0.270412	-4.51741	8.1e-06	2.47e-05	TRUE	430
K06938: NO_NAME	9.07079	-1.00709	0.223449	-4.50702	8.49e-06	2.58e-05	TRUE	430
K07243: high-affinity iron transporter	21.4384	-1.00564	0.224251	-4.48442	9.39e-06	2.85e-05	TRUE	430
K14393: NO_NAME	14.3477	-1.04426	0.233202	-4.47793	9.67e-06	2.93e-05	TRUE	430
K04086: ATP-dependent Clp protease ATP-binding subunit ClpL	2.09916	1.02964	0.230282	4.47123	9.96e-06	3.02e-05	TRUE	430
K03560: biopolymer transport protein TolR	23.7118	-1.02487	0.229641	-4.46294	1.03e-05	3.13e-05	TRUE	430
K03305: proton-dependent oligopeptide transporter, POT family	66.8483	-1.10118	0.247775	-4.44427	1.12e-05	3.39e-05	TRUE	430
K07305: peptide-methionine (R)-S-oxide reductase	14.1435	-1.00636	0.227016	-4.43301	1.18e-05	3.55e-05	TRUE	430
K08722: 5'-deoxynucleotidase [EC:3.1.3.89]	33.2776	1.5726	0.355168	4.42776	1.21e-05	3.63e-05	TRUE	430
K15598: putative hydroxymethylpyrimidine transport system substrate-binding protein	16.531	1.01866	0.230472	4.41988	1.25e-05	3.75e-05	TRUE	430
K03707: thiaminase (transcriptional activator TenA) [EC:3.5.99.2]	17.4375	1.03561	0.23466	4.41324	1.29e-05	3.86e-05	TRUE	430
K07685: two-component system, NarL family, nitrate/nitrite response regulator NarP	21.2454	-1.04629	0.237448	-4.40637	1.33e-05	3.98e-05	TRUE	430
K06193: PhnA protein	36.4005	-1.18017	0.267955	-4.40434	1.34e-05	4e-05	TRUE	430
K18839: NO_NAME	5.52172	-1.00801	0.229023	-4.40134	1.36e-05	4.05e-05	TRUE	430
K07124: NO_NAME	265.511	1.01882	0.231462	4.40168	1.36e-05	4.05e-05	TRUE	430
K00782: hypothetical protein	44.9146	-1.1114	0.25275	-4.39722	1.38e-05	4.12e-05	TRUE	430
K03411: chemotaxis protein CheD [EC:3.5.1.44]	20.5606	1.23069	0.279898	4.39693	1.39e-05	4.13e-05	TRUE	430
K13012: NO_NAME	41.9864	1.55024	0.353252	4.38847	1.44e-05	4.28e-05	TRUE	430
K06384: stage II sporulation protein M	9.41617	1.30487	0.298476	4.37178	1.55e-05	4.58e-05	TRUE	430
K06284: transcriptional pleiotropic regulator of transition state genes	12.9245	1.312	0.301092	4.35747	1.65e-05	4.86e-05	TRUE	430
K00156: pyruvate dehydrogenase (quinone) [EC:1.2.5.1]	28.6705	-1.0105	0.23207	-4.35431	1.67e-05	4.92e-05	TRUE	430
K01958: pyruvate carboxylase [EC:6.4.1.1]	2.66964	1.00374	0.230526	4.35413	1.67e-05	4.92e-05	TRUE	430
K03562: biopolymer transport protein TolQ	36.5458	-1.02428	0.236693	-4.32747	1.88e-05	5.51e-05	TRUE	430
K03817: ribosomal-protein-serine acetyltransferase	23.1358	-1.04611	0.241797	-4.32638	1.89e-05	5.53e-05	TRUE	430
K03406: methyl-accepting chemotaxis protein	55.9356	1.39431	0.322322	4.32584	1.89e-05	5.54e-05	TRUE	430
K01677: fumarate hydratase subunit alpha [EC:4.2.1.2]	94.8413	1.32141	0.306406	4.31263	2e-05	5.85e-05	TRUE	430
K04755: ferredoxin, 2Fe-2S	26.8066	-1.0682	0.248448	-4.29948	2.12e-05	6.18e-05	TRUE	430
K09906: hypothetical protein	21.8515	-1.05623	0.246526	-4.28446	2.26e-05	6.56e-05	TRUE	430
K18824: dihydropteroate synthase type 2 [EC:2.5.1.15]	9.50925	-1.13144	0.264204	-4.28244	2.28e-05	6.61e-05	TRUE	430
K09153: hypothetical protein	10.3104	1.31304	0.306776	4.28013	2.3e-05	6.67e-05	TRUE	430
K01299: carboxypeptidase Taq	39.8395	1.35004	0.315513	4.27888	2.32e-05	6.7e-05	TRUE	430
K07105: NO_NAME	49.0807	1.28215	0.299971	4.27426	2.36e-05	6.82e-05	TRUE	430
K02076: Fur family transcriptional regulator, zinc uptake regulator	2.36487	1.04955	0.246188	4.2632	2.48e-05	7.13e-05	TRUE	430
K03835: tryptophan-specific transport protein	31.3035	-1.00282	0.235612	-4.25625	2.55e-05	7.34e-05	TRUE	430
K02652: type IV pilus assembly protein PilB	41.696	1.13214	0.266103	4.25451	2.57e-05	7.39e-05	TRUE	430
K03281: chloride channel protein, CIC family	68.7445	-1.06271	0.250372	-4.24452	2.69e-05	7.7e-05	TRUE	430
K07313: serine/threonine protein phosphatase 1	21.3669	-1.03388	0.243584	-4.24443	2.69e-05	7.7e-05	TRUE	430
K07192: flotillin	29.4101	1.40821	0.331928	4.24252	2.71e-05	7.75e-05	TRUE	430
K00040: fructuronate reductase [EC:1.1.1.57]	242.044	1.21162	0.28692	4.22286	2.95e-05	8.39e-05	TRUE	430
K18891: ATP-binding cassette, subfamily B, multidrug efflux pump	2.82234	1.00565	0.238357	4.21908	2.99e-05	8.52e-05	TRUE	430
K01419: ATP-dependent HslUV protease, peptidase subunit HslV	93.8561	-1.01098	0.240099	-4.21068	3.1e-05	8.82e-05	TRUE	430
K02283: pilus assembly protein CpaF	26.862	1.15471	0.274332	4.20915	3.12e-05	8.87e-05	TRUE	430
K07149: NO_NAME	32.6225	1.24559	0.296245	4.2046	3.18e-05	9.03e-05	TRUE	430
K00748: lipid-A-disaccharide synthase [EC:2.4.1.182]	29.1619	-1.01327	0.241343	-4.19848	3.27e-05	9.26e-05	TRUE	430
K01179: endoglucanase [EC:3.2.1.4]	76.2074	-1.165	0.278952	-4.17635	3.59e-05	0.000101357	TRUE	430
K00881: allose kinase [EC:2.7.1.55]	11.9743	-1.02798	0.246261	-4.17434	3.62e-05	0.000102143	TRUE	430
K05813: sn-glycerol 3-phosphate transport system substrate-binding protein	41.2101	-1.03684	0.24852	-4.17207	3.65e-05	0.000103049	TRUE	430
K17318: putative aldouronate transport system substrate-binding protein	64.1906	1.22639	0.294024	4.17104	3.67e-05	0.000103424	TRUE	430
K03303: lactate transporter, LctP family	6.08408	1.01726	0.246191	4.13199	4.32e-05	0.000121686	TRUE	430
K02051: sulfonate/nitrate/taurine transport system substrate-binding protein	142.897	1.09092	0.264065	4.13125	4.34e-05	0.00012197	TRUE	430
K07793: putative tricarboxylic transport membrane protein	79.6772	1.35474	0.328892	4.11909	4.56e-05	0.000128141	TRUE	430
K09773: hypothetical protein	43.0063	-1.0393	0.253085	-4.10654	4.81e-05	0.000134632	TRUE	430
K03415: two-component system, chemotaxis family, response regulator CheV	53.2297	1.32317	0.32256	4.1021	4.9e-05	0.000136842	TRUE	430
K19158: NO_NAME	20.8784	1.60293	0.39106	4.09892	4.96e-05	0.000138564	TRUE	430
K03492: GntR family transcriptional regulator	3.19371	1.18786	0.290261	4.09237	5.1e-05	0.000142076	TRUE	430
K03718: Lrp/AsnC family transcriptional regulator, regulator for asnA, asnC	37.3365	-1.03791	0.253659	-4.09174	5.11e-05	0.00014235	TRUE	430
K01246: DNA-3-methyladenine glycosylase I [EC:3.2.2.20]	149.197	-1.06046	0.259434	-4.08758	5.2e-05	0.00014472	TRUE	430
K02746: PTS system, N-acetylgalactosamine-specific IIC component	30.3086	1.49707	0.366393	4.08596	5.24e-05	0.000145588	TRUE	430
K04085: tRNA 2-thiouridine synthesizing protein A [EC:2.8.1.-]	21.3418	-1.09718	0.276801	-3.96378	8.64e-05	0.000234175	TRUE	430
K06726: D-ribose pyranase [EC:5.4.99.62]	66.0257	-1.01455	0.257673	-3.93736	9.61e-05	0.000259035	TRUE	430
K03489: GntR family transcriptional regulator, transcriptional regulator of	2.66174	1.00535	0.256085	3.92586	0.000100618	0.000270516	TRUE	430
K06395: stage III sporulation protein AF	18.6777	1.08053	0.275906	3.91631	0.000104545	0.000280487	TRUE	430
K09124: hypothetical protein	33.5081	1.36955	0.351839	3.89254	0.000114952	0.000306699	TRUE	430
K03385: nitrite reductase (cytochrome c-552) [EC:1.7.2.2]	223.451	-1.00002	0.258917	-3.86231	0.000129603	0.000344357	TRUE	430
K00050: hydroxypyruvate reductase [EC:1.1.1.81]	50.5377	1.31922	0.344214	3.83256	0.000145737	0.000385361	TRUE	430
K07736: CarD family transcriptional regulator	84.2982	1.16468	0.306909	3.79487	0.000168909	0.000444498	TRUE	430
K09002: hypothetical protein	6.40895	1.20771	0.320553	3.76759	0.000187806	0.000491539	TRUE	430
K06923: NO_NAME	86.8897	1.19068	0.317445	3.75084	0.000200381	0.000522675	TRUE	430
K02759: PTS system, cellobiose-specific IIA component [EC:2.7.1.196 2.7.1.205]	43.5452	-1.07075	0.286809	-3.73332	0.00021438	0.0005573	TRUE	430
K01155: type II restriction enzyme	16.0486	1.1742	0.315762	3.71864	0.000226815	0.000587248	TRUE	430
K06919: NO_NAME	321.498	1.18322	0.319739	3.70058	0.000243042	0.000627574	TRUE	430
K01190: beta-galactosidase [EC:3.2.1.23]	105.819	1.0585	0.289655	3.65435	0.000289699	0.000742571	TRUE	430
K07473: DNA-damage-inducible protein J	361.277	1.07254	0.294596	3.64072	0.000304987	0.000779035	TRUE	430
K19068: NO_NAME	18.4407	1.2838	0.35298	3.63702	0.000309265	0.000789046	TRUE	430
K01897: long-chain acyl-CoA synthetase [EC:6.2.1.3]	230.175	1.02927	0.284431	3.6187	0.000331293	0.000843571	TRUE	430
K06902: MFS transporter, UMF1 family	40.5166	1.20073	0.333227	3.60332	0.000350918	0.000890009	TRUE	430
K00077: 2-dehydropantoate 2-reductase [EC:1.1.1.169]	308.485	1.00151	0.27933	3.58538	0.000375189	0.000945959	TRUE	430
K01286: D-alanyl-D-alanine carboxypeptidase	65.204	1.09226	0.305072	3.58033	0.000382297	0.00096136	TRUE	430
K01273: membrane dipeptidase	39.3558	1.21873	0.341189	3.57202	0.000394285	0.000989568	TRUE	430
K00971: mannose-1-phosphate guanylyltransferase [EC:2.7.7.13]	43.5858	1.09171	0.309305	3.52954	0.000461196	0.00114777	TRUE	430
K00702: cellobiose phosphorylase [EC:2.4.1.20]	47.9518	1.05473	0.30087	3.50558	0.000503482	0.00124737	TRUE	430
K08972: putative membrane protein	12.2896	1.17728	0.341491	3.44747	0.000621599	0.0015282	TRUE	430
K00598: trans-aconitate 2-methyltransferase	8.30574	1.07545	0.3152	3.41197	0.000705996	0.00171813	TRUE	430
K06438: similar to stage IV sporulation protein	17.4267	1.02561	0.303559	3.37862	0.000794905	0.00192235	TRUE	430
K12257: SecD/SecF fusion protein	141.441	1.03362	0.307168	3.36502	0.000834068	0.00201489	TRUE	430
K00179: indolepyruvate ferredoxin oxidoreductase, alpha subunit	32.0734	1.00293	0.303543	3.30409	0.00103258	0.00246005	TRUE	430
K18221: NO_NAME	9.66842	1.09804	0.36457	3.01189	0.00274944	0.006176	TRUE	430
K02077: zinc/manganese transport system substrate-binding protein	29.9708	1.14197	0.404528	2.82297	0.00497905	0.0107693	TRUE	430
K10547: putative multiple sugar transport system permease protein	18.3508	1.00903	0.364077	2.77147	0.00582261	0.0124263	TRUE	430
K13570: NO_NAME	19.9395	1.04924	0.380043	2.76084	0.00601193	0.0127949	TRUE	430

## Sheet: Table S5
Supplementary Table 5: Differences in taxonomic composition of gut microbiome in HC and CD
Taxon ID	Kingdom	Phylum	Class	Order	Family	Genus	Species	baseMean	logFC	lfcSE	stat	pvalue	padj	reject	df	Group
328814	k__Bacteria	p__Bacteroidetes	c__Bacteroidia	o__Bacteroidales	f__Rikenellaceae	g__Alistipes	s__shahii	10275.1	-2.52225	0.485066	-5.19981	8.6759e-07	5.05789e-05	TRUE	116	HC
214856	k__Bacteria	p__Bacteroidetes	c__Bacteroidia	o__Bacteroidales	f__Rikenellaceae	g__Alistipes	s__finegoldii	4769.25	-2.19433	0.436473	-5.0274	1.82708e-06	9.20959e-05	TRUE	116	HC
2094242	k__Bacteria	p__Lentisphaerae	c__Lentisphaeria	o__Victivallales	f__	g__	s__Victivallales bacterium CCUG 44730	92.1626	-2.03719	0.476909	-4.27165	3.99336e-05	0.000834587	TRUE	116	HC
28118	k__Bacteria	p__Bacteroidetes	c__Bacteroidia	o__Bacteroidales	f__Odoribacteraceae	g__Odoribacter	s__splanchnicus	9915.32	-1.62431	0.417863	-3.88719	0.000169375	0.00242601	TRUE	116	HC
1160721	k__Bacteria	p__Firmicutes	c__Clostridia	o__Clostridiales	f__Ruminococcaceae	g__Ruminococcus	s__bicirculans	4722.41	-1.57166	0.529857	-2.9662	0.00366167	0.022859	TRUE	116	HC
2026787	k__Bacteria	p__Bacteroidetes	c__Saprospiria	o__Bacteroidetes Order II. Incertae sedis	f__Rhodothermaceae	g__Salinibacter	s__Rhodothermaceae bacterium	15.4198	-1.56355	0.409143	-3.82153	0.000214823	0.00291371	TRUE	116	HC
104087	k__Bacteria	p__Proteobacteria	c__Gammaproteobacteria	o__Pseudomonadales	f__Pseudomonadaceae	g__Pseudomonas	s__frederiksbergensis	4.84258	-1.56157	0.396308	-3.94028	0.000139486	0.0020419	TRUE	116	HC
152682	k__Bacteria	p__Proteobacteria	c__Alphaproteobacteria	o__Sphingomonadales	f__Sphingomonadaceae	g__Sphingomonas	s__melonis	5.67926	-1.53553	0.458673	-3.34776	0.00109896	0.00963544	TRUE	116	HC
2126319	k__Bacteria	p__Proteobacteria	c__Betaproteobacteria	o__Burkholderiales	f__Comamonadaceae	g__Variovorax	s__sp. PMC12	11.1719	-1.46573	0.370398	-3.95718	0.000131079	0.00195325	TRUE	116	HC
1795053	k__Bacteria	p__Actinobacteria	c__Actinobacteria	o__Micrococcales	f__Microbacteriaceae	g__Microbacterium	s__sp. PAMC 28756	5.88794	-1.42443	0.50061	-2.8454	0.0052456	0.0291933	TRUE	116	HC
256701	k__Bacteria	p__Actinobacteria	c__Actinobacteria	o__Micrococcales	f__Micrococcaceae	g__Glutamicibacter	s__arilaitensis	7.86854	-1.38751	0.341145	-4.06721	8.70681e-05	0.00139772	TRUE	116	HC
446660	k__Bacteria	p__Actinobacteria	c__Coriobacteriia	o__Eggerthellales	f__Eggerthellaceae	g__Adlercreutzia	s__equolifaciens	707.273	-1.38206	0.522596	-2.64461	0.00931112	0.0446477	TRUE	116	HC
239935	k__Bacteria	p__Verrucomicrobia	c__Verrucomicrobiae	o__Verrucomicrobiales	f__Akkermansiaceae	g__Akkermansia	s__muciniphila	644.776	-1.31945	0.42228	-3.12458	0.00224963	0.0160419	TRUE	116	HC
196914	k__Bacteria	p__Actinobacteria	c__Actinobacteria	o__Micromonosporales	f__Micromonosporaceae	g__Actinoplanes	s__friuliensis	12.0235	-1.30855	0.314494	-4.16083	6.11185e-05	0.00110982	TRUE	116	HC
2021862	k__Bacteria	p__Proteobacteria	c__Alphaproteobacteria	o__Rhodobacterales	f__Rhodobacteraceae	g__Labrenzia	s__sp. VG12	3.07606	-1.29428	0.375317	-3.4485	0.000786448	0.00770606	TRUE	116	HC
47678	k__Bacteria	p__Bacteroidetes	c__Bacteroidia	o__Bacteroidales	f__Bacteroidaceae	g__Bacteroides	s__caccae	8544.36	-1.26706	0.466566	-2.71572	0.00762474	0.0385647	TRUE	116	HC
182210	k__Bacteria	p__Proteobacteria	c__Deltaproteobacteria	o__Desulfovibrionales	f__Desulfovibrionaceae	g__Pseudodesulfovibrio	s__aespoeensis	14.5333	-1.25876	0.399209	-3.15313	0.00205665	0.0149219	TRUE	116	HC
42838	k__Bacteria	p__Firmicutes	c__Clostridia	o__Thermoanaerobacterales	f__Thermoanaerobacteraceae	g__Ammonifex	s__degensii	7.12592	-1.25552	0.304501	-4.1232	7.05034e-05	0.00120937	TRUE	116	HC
347	k__Bacteria	p__Proteobacteria	c__Gammaproteobacteria	o__Xanthomonadales	f__Xanthomonadaceae	g__Xanthomonas	s__oryzae	12.5483	-1.23477	0.389372	-3.17119	0.00194259	0.0143506	TRUE	116	HC
442	k__Bacteria	p__Proteobacteria	c__Alphaproteobacteria	o__Rhodospirillales	f__Acetobacteraceae	g__Gluconobacter	s__oxydans	8.733	-1.21726	0.382077	-3.18589	0.00185414	0.0138768	TRUE	116	HC
28123	k__Bacteria	p__Bacteroidetes	c__Bacteroidia	o__Bacteroidales	f__Porphyromonadaceae	g__Porphyromonas	s__asaccharolytica	40.7494	-1.21088	0.381098	-3.17733	0.00190516	0.014163	TRUE	116	HC
28448	k__Bacteria	p__Proteobacteria	c__Alphaproteobacteria	o__Rhodospirillales	f__Acetobacteraceae	g__Komagataeibacter	s__xylinus	35.9118	-1.19258	0.449438	-2.6535	0.00908329	0.0436182	TRUE	116	HC
47880	k__Bacteria	p__Proteobacteria	c__Gammaproteobacteria	o__Pseudomonadales	f__Pseudomonadaceae	g__Pseudomonas	s__fulva	8.21578	-1.17597	0.45237	-2.59957	0.0105466	0.0491378	TRUE	116	HC
246787	k__Bacteria	p__Bacteroidetes	c__Bacteroidia	o__Bacteroidales	f__Bacteroidaceae	g__Bacteroides	s__cellulosilyticus	6468.42	-1.16556	0.431323	-2.70228	0.00792035	0.0394593	TRUE	116	HC
53408	k__Bacteria	p__Proteobacteria	c__Gammaproteobacteria	o__Pseudomonadales	f__Pseudomonadaceae	g__Pseudomonas	s__citronellolis	9.91827	-1.14926	0.364021	-3.15711	0.00203097	0.0148003	TRUE	116	HC
1758194	k__Bacteria	p__Proteobacteria	c__Betaproteobacteria	o__Burkholderiales	f__Alcaligenaceae	g__Achromobacter	s__sp. AONIH1	22.0069	-1.14124	0.366075	-3.11751	0.00229997	0.0161581	TRUE	116	HC
1842539	k__Bacteria	p__Proteobacteria	c__Alphaproteobacteria	o__Rhizobiales	f__Bradyrhizobiaceae	g__Bosea	s__sp. RAC05	8.78243	-1.1407	0.309369	-3.68718	0.000346419	0.00416322	TRUE	116	HC
261302	k__Bacteria	p__Proteobacteria	c__Betaproteobacteria	o__Burkholderiales	f__Burkholderiaceae	g__Paraburkholderia	s__phytofirmans	4.85986	-1.13182	0.435694	-2.59775	0.0105997	0.0491939	TRUE	116	HC
337090	k__Bacteria	p__Chlorobi	c__Chlorobia	o__Chlorobiales	f__Chlorobiaceae	g__Chlorobium	s__chlorochromatii	4.69886	-1.12455	0.342605	-3.28236	0.00136053	0.0113026	TRUE	116	HC
1385663	k__Bacteria	p__Bacteroidetes	c__Cytophagia	o__Cytophagales	f__Hymenobacteraceae	g__Hymenobacter	s__sp. DG25A	18.1284	-1.12208	0.37695	-2.97673	0.00354696	0.0223164	TRUE	116	HC
1673076	k__Bacteria	p__Proteobacteria	c__Alphaproteobacteria	o__Sphingomonadales	f__Sphingomonadaceae	g__Sphingobium	s__hydrophobicum	3.90824	-1.11208	0.398487	-2.79075	0.00615022	0.0329062	TRUE	116	HC
564064	k__Bacteria	p__Bacteroidetes	c__Cytophagia	o__Cytophagales	f__Cytophagaceae	g__Spirosoma	s__rigui	17.3471	-1.0978	0.329048	-3.33628	0.00114115	0.00987512	TRUE	116	HC
546874	k__Bacteria	p__Actinobacteria	c__Actinobacteria	o__Propionibacteriales	f__Nocardioidaceae	g__Friedmanniella	s__sagamiharensis	8.78224	-1.09206	0.356475	-3.0635	0.0027204	0.0184488	TRUE	116	HC
465721	k__Bacteria	p__Proteobacteria	c__Gammaproteobacteria	o__Nevskiales	f__Steroidobacteraceae	g__Steroidobacter	s__denitrificans	4.65089	-1.07641	0.354535	-3.03613	0.00295956	0.019788	TRUE	116	HC
1005039	k__Bacteria	p__Armatimonadetes	c__Fimbriimonadia	o__Fimbriimonadales	f__Fimbriimonadaceae	g__Fimbriimonas	s__ginsengisoli	5.09017	-1.06582	0.340299	-3.13201	0.00219786	0.0157703	TRUE	116	HC
1888	k__Bacteria	p__Actinobacteria	c__Actinobacteria	o__Streptomycetales	f__Streptomycetaceae	g__Streptomyces	s__albus	37.065	-1.05698	0.386936	-2.73167	0.00728681	0.0373674	TRUE	116	HC
337191	k__Bacteria	p__Actinobacteria	c__Actinobacteria	o__Corynebacteriales	f__Gordoniaceae	g__Gordonia	s__sp. KTR9	4.48262	-1.05671	0.362548	-2.91468	0.00427391	0.0252775	TRUE	116	HC
35	k__Bacteria	p__Proteobacteria	c__Deltaproteobacteria	o__Myxococcales	f__Myxococcaceae	g__Myxococcus	s__macrosporus	5.60464	-1.05325	0.325275	-3.23803	0.00156978	0.0126	TRUE	116	HC
1940	k__Bacteria	p__Actinobacteria	c__Actinobacteria	o__Streptomycetales	f__Streptomycetaceae	g__Streptomyces	s__albireticuli	5.1798	-1.04405	0.387853	-2.69187	0.00815663	0.040334	TRUE	116	HC
881	k__Bacteria	p__Proteobacteria	c__Deltaproteobacteria	o__Desulfovibrionales	f__Desulfovibrionaceae	g__Desulfovibrio	s__vulgaris	72.962	-1.03814	0.372806	-2.78467	0.00625925	0.0332792	TRUE	116	HC
2055	k__Bacteria	p__Actinobacteria	c__Actinobacteria	o__Corynebacteriales	f__Gordoniaceae	g__Gordonia	s__terrae	3.8575	-1.03545	0.364779	-2.83857	0.0053515	0.0295399	TRUE	116	HC
332249	k__Bacteria	p__Deinococcus-Thermus	c__Deinococci	o__Deinococcales	f__Trueperaceae	g__Truepera	s__radiovictrix	4.74691	-1.02882	0.339646	-3.0291	0.0030241	0.0200581	TRUE	116	HC
114	k__Bacteria	p__Planctomycetes	c__Planctomycetia	o__Gemmatales	f__Gemmataceae	g__Gemmata	s__obscuriglobus	8.9967	-1.02213	0.393467	-2.59776	0.0105993	0.0491939	TRUE	116	HC
1335048	k__Bacteria	p__Proteobacteria	c__Alphaproteobacteria	o__Rhodobacterales	f__Rhodobacteraceae	g__Defluviimonas	s__alba	6.86488	-1.02084	0.383845	-2.65952	0.0089318	0.0430775	TRUE	116	HC
361183	k__Bacteria	p__Proteobacteria	c__Alphaproteobacteria	o__Sphingomonadales	f__Erythrobacteraceae	g__Altererythrobacter	s__epoxidivorans	3.73707	-1.01939	0.36599	-2.78531	0.00624777	0.0332714	TRUE	116	HC
1679444	k__Bacteria	p__Verrucomicrobia	c__Verrucomicrobiae	o__Verrucomicrobiales	f__Akkermansiaceae	g__Akkermansia	s__glycaniphila	13.2195	-1.0119	0.33898	-2.98515	0.00345767	0.0219363	TRUE	116	HC
1010	k__Bacteria	p__Bacteroidetes	c__Sphingobacteriia	o__Sphingobacteriales	f__Sphingobacteriaceae	g__Sphingobacterium	s__mizutaii	14.4127	-1.0116	0.352533	-2.86951	0.00488651	0.0278575	TRUE	116	HC
897	k__Bacteria	p__Proteobacteria	c__Deltaproteobacteria	o__Desulfobacterales	f__Desulfobacteraceae	g__Desulfococcus	s__multivorans	8.70725	-1.00749	0.337858	-2.98199	0.0034909	0.0220119	TRUE	116	HC
184917	k__Bacteria	p__Proteobacteria	c__Deltaproteobacteria	o__Desulfovibrionales	f__Desulfovibrionaceae	g__Desulfovibrio	s__magneticus	6.62313	-1.0051	0.35022	-2.86992	0.0048806	0.0278575	TRUE	116	HC
330214	k__Bacteria	p__Nitrospirae	c__Nitrospira	o__Nitrospirales	f__Nitrospiraceae	g__Nitrospira	s__defluvii	6.61202	-1.00355	0.31262	-3.21012	0.00171651	0.013265	TRUE	116	HC
36745	k__Bacteria	p__Firmicutes	c__Clostridia	o__Clostridiales	f__Clostridiaceae	g__Clostridium	s__saccharoperbutylacetonicum	49.4467	1.00341	0.23663	4.24043	4.50523e-05	0.000907326	TRUE	116	CD
33033	k__Bacteria	p__Firmicutes	c__Tissierellia	o__Tissierellales	f__Peptoniphilaceae	g__Parvimonas	s__micra	39.9466	1.00564	0.313467	3.20811	0.00172752	0.0132919	TRUE	116	CD
505249	k__Bacteria	p__Proteobacteria	c__Epsilonproteobacteria	o__Campylobacterales	f__Campylobacteraceae	g__Arcobacter	s__marinus	0.793686	1.0063	0.349145	2.88217	0.00470713	0.0272031	TRUE	116	CD
92401	k__Bacteria	p__Tenericutes	c__Mollicutes	o__Mycoplasmatales	f__Mycoplasmataceae	g__Mycoplasma	s__cloacale	0.463013	1.00694	0.318068	3.16579	0.00197605	0.0144746	TRUE	116	CD
1850254	k__Bacteria	p__Proteobacteria	c__Epsilonproteobacteria	o__Campylobacterales	f__Campylobacteraceae	g__Halarcobacter	s__Arcobacter sp. LPB0137	0.297686	1.0088	0.251492	4.01125	0.000107304	0.00165846	TRUE	116	CD
1837283	k__Bacteria	p__Actinobacteria	c__Actinobacteria	o__Streptomycetales	f__Streptomycetaceae	g__Streptomyces	s__sp. S8	0.651857	1.00983	0.372498	2.71095	0.00772839	0.0388502	TRUE	116	CD
2072409	k__Bacteria	p__Proteobacteria	c__Gammaproteobacteria	o__Xanthomonadales	f__Xanthomonadaceae	g__Stenotrophomonas	s__sp. SAU14A_NAIMI4_8	0.387626	1.01199	0.35507	2.85011	0.00517363	0.028937	TRUE	116	CD
1396	k__Bacteria	p__Firmicutes	c__Bacilli	o__Bacillales	f__Bacillaceae	g__Bacillus	s__cereus	95.1935	1.01414	0.222837	4.55105	1.32343e-05	0.000363451	TRUE	116	CD
1178482	k__Bacteria	p__Proteobacteria	c__Gammaproteobacteria	o__Oceanospirillales	f__Halomonadaceae	g__Halomonas	s__huangheensis	6.08791	1.01503	0.386294	2.6276	0.00976139	0.046405	TRUE	116	CD
2018067	k__Bacteria	p__Proteobacteria	c__Gammaproteobacteria	o__Pseudomonadales	f__Pseudomonadaceae	g__Pseudomonas	s__sp. FDAARGOS_380	0.363465	1.01512	0.312413	3.24928	0.00151401	0.0123009	TRUE	116	CD
2202141	k__Bacteria	p__Proteobacteria	c__Betaproteobacteria	o__Neisseriales	f__Chromobacteriaceae	g__Chromobacterium	s__sp. IIBBL 112-1	0.360282	1.01515	0.33198	3.05785	0.00276822	0.0187348	TRUE	116	CD
2021	k__Bacteria	p__Actinobacteria	c__Actinobacteria	o__Streptosporangiales	f__Nocardiopsaceae	g__Thermobifida	s__fusca	3.49801	1.0154	0.384533	2.6406	0.00941544	0.045018	TRUE	116	CD
216945	k__Bacteria	p__Tenericutes	c__Mollicutes	o__Entomoplasmatales	f__Spiroplasmataceae	g__Spiroplasma	s__syrphidicola	0.452206	1.01683	0.377723	2.69201	0.00815344	0.040334	TRUE	116	CD
1072256	k__Bacteria	p__Actinobacteria	c__Actinobacteria	o__Corynebacteriales	f__Corynebacteriaceae	g__Corynebacterium	s__uterequi	0.82392	1.02013	0.34521	2.95508	0.00378654	0.0233879	TRUE	116	CD
158822	k__Bacteria	p__Proteobacteria	c__Gammaproteobacteria	o__Enterobacterales	f__Enterobacteriaceae	g__Cedecea	s__neteri	22.2084	1.02026	0.323808	3.15082	0.00207168	0.0149982	TRUE	116	CD
1694	k__Bacteria	p__Actinobacteria	c__Actinobacteria	o__Bifidobacteriales	f__Bifidobacteriaceae	g__Bifidobacterium	s__pseudolongum	28.5543	1.02219	0.392203	2.60627	0.010354	0.0484318	TRUE	116	CD
2095	k__Bacteria	p__Tenericutes	c__Mollicutes	o__Mycoplasmatales	f__Mycoplasmataceae	g__Mycoplasma	s__capricolum	0.620819	1.02227	0.368068	2.77739	0.00639207	0.0337692	TRUE	116	CD
1638	k__Bacteria	p__Firmicutes	c__Bacilli	o__Bacillales	f__Listeriaceae	g__Listeria	s__ivanovii	6.33735	1.02259	0.31358	3.26101	0.00145782	0.0118933	TRUE	116	CD
1457153	k__Bacteria	p__Chlamydiae	c__Chlamydiia	o__Chlamydiales	f__Chlamydiaceae	g__Chlamydia	s__gallinacea	0.350539	1.02359	0.279601	3.6609	0.000379848	0.0043676	TRUE	116	CD
1598	k__Bacteria	p__Firmicutes	c__Bacilli	o__Lactobacillales	f__Lactobacillaceae	g__Lactobacillus	s__reuteri	19.3167	1.02506	0.302446	3.38925	0.000958298	0.00874841	TRUE	116	CD
1842536	k__Bacteria	p__Proteobacteria	c__Alphaproteobacteria	o__Rhizobiales	f__Rhizobiaceae	g__Agrobacterium	s__sp. RAC06	0.362867	1.03214	0.289489	3.56536	0.000528898	0.00568779	TRUE	116	CD
1265601	k__Bacteria	p__Actinobacteria	c__Actinobacteria	o__Streptomycetales	f__Streptomycetaceae	g__Streptomyces	s__sp. PAMC 26508	0.367395	1.03608	0.368961	2.80811	0.00584862	0.0317047	TRUE	116	CD
56956	k__Bacteria	p__Deinococcus-Thermus	c__Deinococci	o__Thermales	f__Thermaceae	g__Thermus	s__brockianus	0.644768	1.0361	0.348128	2.97621	0.00355262	0.0223164	TRUE	116	CD
214473	k__Bacteria	p__Firmicutes	c__Bacilli	o__Bacillales	f__Staphylococcaceae	g__Staphylococcus	s__nepalensis	2.53804	1.03797	0.399652	2.59719	0.0106161	0.0492013	TRUE	116	CD
2025658	k__Bacteria	p__Proteobacteria	c__Gammaproteobacteria	o__Pseudomonadales	f__Pseudomonadaceae	g__Pseudomonas	s__sp. NS1(2017)	0.356244	1.04061	0.311791	3.33752	0.00113655	0.00986102	TRUE	116	CD
1758189	k__Bacteria	p__Proteobacteria	c__Gammaproteobacteria	o__Pseudomonadales	f__Moraxellaceae	g__Acinetobacter	s__sp. ACNIH2	0.809362	1.04079	0.390438	2.6657	0.00877871	0.0425243	TRUE	116	CD
47466	k__Bacteria	p__Spirochaetes	c__Spirochaetia	o__Spirochaetales	f__Borreliaceae	g__Borrelia	s__miyamotoi	0.453013	1.04322	0.346179	3.01353	0.00317157	0.0205963	TRUE	116	CD
2011012	k__Bacteria	p__Firmicutes	c__Bacilli	o__Bacillales	f__Bacillaceae	g__Bacillus	s__sp. FJAT-45348	4.93015	1.04512	0.315903	3.30836	0.00125023	0.0104912	TRUE	116	CD
158787	k__Bacteria	p__Actinobacteria	c__Actinobacteria	o__Bifidobacteriales	f__Bifidobacteriaceae	g__Bifidobacterium	s__scardovii	56.6809	1.04558	0.290063	3.60465	0.000461919	0.00509727	TRUE	116	CD
149715	k__Bacteria	p__Thermotogae	c__Thermotogae	o__Petrotogales	f__Petrotogaceae	g__Marinitoga	s__piezophila	0.319277	1.04805	0.301617	3.47476	0.00071993	0.0072058	TRUE	116	CD
1277350	k__Bacteria	p__Proteobacteria	c__Deltaproteobacteria	o__Desulfuromonadales	f__Geobacteraceae	g__Geobacter	s__sp. DSM 9736	1.38752	1.04907	0.359568	2.91758	0.0042371	0.0251805	TRUE	116	CD
960	k__Bacteria	p__Proteobacteria	c__Oligoflexia	o__Bacteriovoracales	f__Bacteriovoracaceae	g__Bacteriovorax	s__stolpii	1.16432	1.05003	0.364295	2.88237	0.00470445	0.0272031	TRUE	116	CD
2201356	k__Bacteria	p__Proteobacteria	c__Gammaproteobacteria	o__Pseudomonadales	f__Pseudomonadaceae	g__Pseudomonas	s__sp. 31-12	0.365878	1.05007	0.295438	3.5543	0.000549362	0.00586987	TRUE	116	CD
55208	k__Bacteria	p__Proteobacteria	c__Gammaproteobacteria	o__Enterobacterales	f__Pectobacteriaceae	g__Pectobacterium	s__wasabiae	0.648539	1.05068	0.393264	2.67168	0.00863282	0.0420676	TRUE	116	CD
1505	k__Bacteria	p__Firmicutes	c__Clostridia	o__Clostridiales	f__Peptostreptococcaceae	g__Paeniclostridium	s__sordellii	36.6651	1.05099	0.303758	3.45997	0.000756697	0.00750598	TRUE	116	CD
545612	k__Bacteria	p__Proteobacteria	c__Alphaproteobacteria	o__Rhizobiales	f__Bartonellaceae	g__Bartonella	s__sp. OE 1-1	0.482012	1.05133	0.359193	2.92694	0.00412029	0.0247112	TRUE	116	CD
1199245	k__Bacteria	p__Proteobacteria	c__Gammaproteobacteria	o__Enterobacterales	f__Enterobacteriaceae	g__Citrobacter	s__secondary endosymbiont of Ctenarytaina eucalypti	0.400451	1.05235	0.342376	3.07366	0.00263623	0.0180995	TRUE	116	CD
119864	k__Bacteria	p__Proteobacteria	c__Gammaproteobacteria	o__Oceanospirillales	f__Oceanospirillaceae	g__Marinomonas	s__mediterranea	0.472968	1.0549	0.298936	3.52884	0.000599306	0.00626256	TRUE	116	CD
80842	k__Bacteria	p__Proteobacteria	c__Betaproteobacteria	o__Burkholderiales	f__Oxalobacteraceae	g__Herbaspirillum	s__rubrisubalbicans	0.566932	1.06035	0.273916	3.87107	0.000179602	0.00250764	TRUE	116	CD
47884	k__Bacteria	p__Proteobacteria	c__Gammaproteobacteria	o__Pseudomonadales	f__Pseudomonadaceae	g__Pseudomonas	s__taetrolens	0.577102	1.06087	0.364726	2.90868	0.00435097	0.0255899	TRUE	116	CD
29520	k__Bacteria	p__Spirochaetes	c__Spirochaetia	o__Spirochaetales	f__Borreliaceae	g__Borrelia	s__crocidurae	0.381322	1.06137	0.352298	3.0127	0.00317962	0.0205963	TRUE	116	CD
2029986	k__Bacteria	p__Proteobacteria	c__Gammaproteobacteria	o__Alteromonadales	f__Shewanellaceae	g__Shewanella	s__sp. WE21	0.504724	1.06158	0.386619	2.74581	0.00699869	0.0362253	TRUE	116	CD
64160	k__Bacteria	p__Aquificae	c__Aquificae	o__Desulfurobacteriales	f__Desulfurobacteriaceae	g__Desulfurobacterium	s__thermolithotrophum	2.28716	1.06322	0.354123	3.0024	0.00328109	0.021171	TRUE	116	CD
35760	k__Bacteria	p__Actinobacteria	c__Actinobacteria	o__Bifidobacteriales	f__Bifidobacteriaceae	g__Bifidobacterium	s__choerinum	15.9484	1.06379	0.362094	2.93789	0.00398737	0.024157	TRUE	116	CD
134536	k__Bacteria	p__Proteobacteria	c__Betaproteobacteria	o__Burkholderiales	f__Burkholderiaceae	g__Paraburkholderia	s__caledonica	2.13978	1.06514	0.37548	2.83674	0.00538021	0.0296484	TRUE	116	CD
488546	k__Bacteria	p__Proteobacteria	c__Epsilonproteobacteria	o__Campylobacterales	f__Campylobacteraceae	g__Campylobacter	s__peloridis	0.467497	1.06728	0.364763	2.92595	0.00413241	0.0247112	TRUE	116	CD
1971	k__Bacteria	p__Actinobacteria	c__Actinobacteria	o__Streptomycetales	f__Streptomycetaceae	g__Streptomyces	s__noursei	0.53727	1.06797	0.356881	2.9925	0.00338133	0.0216915	TRUE	116	CD
42862	k__Bacteria	p__Proteobacteria	c__Alphaproteobacteria	o__Rickettsiales	f__Rickettsiaceae	g__Rickettsia	s__felis	0.359354	1.0681	0.342285	3.12049	0.00227864	0.0161105	TRUE	116	CD
303541	k__Bacteria	p__Firmicutes	c__Bacilli	o__Lactobacillales	f__Lactobacillaceae	g__Lactobacillus	s__apis	1.90419	1.06825	0.384115	2.78106	0.00632485	0.0335207	TRUE	116	CD
1719	k__Bacteria	p__Actinobacteria	c__Actinobacteria	o__Corynebacteriales	f__Corynebacteriaceae	g__Corynebacterium	s__pseudotuberculosis	0.611734	1.06844	0.371111	2.87902	0.00475121	0.0273627	TRUE	116	CD
1273132	k__Bacteria	p__Proteobacteria	c__Alphaproteobacteria	o__Rhizobiales	f__Rhizobiaceae	g__Liberibacter	s__crescens	0.396764	1.0693	0.364423	2.93424	0.00403118	0.0242695	TRUE	116	CD
1615909	k__Bacteria	p__Cyanobacteria	c__	o__Chroococcales	f__Chroococcaceae	g__Geminocystis	s__sp. NIES-3708	1.31581	1.07192	0.368144	2.91169	0.00431219	0.0254493	TRUE	116	CD
1358	k__Bacteria	p__Firmicutes	c__Bacilli	o__Lactobacillales	f__Streptococcaceae	g__Lactococcus	s__lactis	191.471	1.07269	0.395588	2.71164	0.0077134	0.0388358	TRUE	116	CD
489	k__Bacteria	p__Proteobacteria	c__Betaproteobacteria	o__Neisseriales	f__Neisseriaceae	g__Neisseria	s__polysaccharea	0.293118	1.07398	0.262838	4.08609	8.11032e-05	0.00134753	TRUE	116	CD
244566	k__Bacteria	p__Proteobacteria	c__Gammaproteobacteria	o__Pseudomonadales	f__Pseudomonadaceae	g__Pseudomonas	s__lurida	0.46905	1.074	0.3926	2.73561	0.00720547	0.0370647	TRUE	116	CD
45067	k__Bacteria	p__Proteobacteria	c__Gammaproteobacteria	o__Legionellales	f__Legionellaceae	g__Legionella	s__lansingensis	0.492085	1.07444	0.371976	2.88846	0.00462029	0.0267945	TRUE	116	CD
580165	k__Bacteria	p__Firmicutes	c__Bacilli	o__Bacillales	f__Bacillaceae	g__Bacillus	s__cytotoxicus	4.6418	1.07577	0.321178	3.34945	0.00109285	0.00963274	TRUE	116	CD
1930764	k__Bacteria	p__Firmicutes	c__Bacilli	o__Bacillales	f__Planococcaceae	g__Sporosarcina	s__sp. P33	0.438265	1.08048	0.345046	3.1314	0.00220205	0.0157703	TRUE	116	CD
2030797	k__Bacteria	p__Proteobacteria	c__Gammaproteobacteria	o__Pasteurellales	f__Pasteurellaceae	g__Glaesserella	s__sp. 15-184	0.834517	1.08326	0.411172	2.63456	0.00957478	0.0457141	TRUE	116	CD
713887	k__Bacteria	p__Cyanobacteria	c__	o__Chroococcales	f__Aphanothecaceae	g__Candidatus Atelocyanobacterium	s__thalassa	0.361716	1.08457	0.297451	3.64622	0.000399825	0.00451911	TRUE	116	CD
712411	k__Bacteria	p__Actinobacteria	c__Coriobacteriia	o__Coriobacteriales	f__Atopobiaceae	g__Olsenella	s__sp. oral taxon 807	41.775	1.08586	0.272223	3.98887	0.000116597	0.00179377	TRUE	116	CD
1643	k__Bacteria	p__Firmicutes	c__Bacilli	o__Bacillales	f__Listeriaceae	g__Listeria	s__welshimeri	2.49557	1.08876	0.352813	3.08593	0.00253783	0.0174963	TRUE	116	CD
693075	k__Bacteria	p__Caldiserica	c__Caldisericia	o__Caldisericales	f__Caldisericaceae	g__Caldisericum	s__exile	1.81439	1.08903	0.32475	3.35345	0.00107859	0.0095577	TRUE	116	CD
56877	k__Bacteria	p__Proteobacteria	c__Epsilonproteobacteria	o__Campylobacterales	f__Helicobacteraceae	g__Helicobacter	s__bizzozeronii	0.278794	1.09219	0.242678	4.50058	1.62085e-05	0.000428726	TRUE	116	CD
208596	k__Bacteria	p__Firmicutes	c__Bacilli	o__Lactobacillales	f__Carnobacteriaceae	g__Carnobacterium	s__sp. 17-4	5.89225	1.09308	0.259888	4.20594	5.14405e-05	0.000965744	TRUE	116	CD
1193095	k__Bacteria	p__Firmicutes	c__Bacilli	o__Lactobacillales	f__Lactobacillaceae	g__Lactobacillus	s__hokkaidonensis	4.85316	1.09687	0.352245	3.11394	0.00232578	0.016305	TRUE	116	CD
46127	k__Bacteria	p__Firmicutes	c__Bacilli	o__Bacillales	f__Staphylococcaceae	g__Staphylococcus	s__felis	1.01048	1.09729	0.325686	3.36915	0.00102417	0.00919818	TRUE	116	CD
1561	k__Bacteria	p__Firmicutes	c__Clostridia	o__Clostridiales	f__Clostridiaceae	g__Clostridium	s__baratii	46.3879	1.0981	0.233409	4.70462	7.0809e-06	0.000228445	TRUE	116	CD
47735	k__Bacteria	p__Proteobacteria	c__Gammaproteobacteria	o__Pasteurellales	f__Pasteurellaceae	g__Bibersteinia	s__trehalosi	0.724809	1.09925	0.402966	2.7279	0.00736544	0.0376384	TRUE	116	CD
1233873	k__Bacteria	p__Firmicutes	c__Bacilli	o__Bacillales	f__Bacillaceae	g__Geobacillus	s__sp. GHH01	0.451855	1.09931	0.382444	2.87442	0.00481626	0.0276078	TRUE	116	CD
553239	k__Bacteria	p__Proteobacteria	c__Gammaproteobacteria	o__Vibrionales	f__Vibrionaceae	g__Vibrio	s__breoganii	0.689027	1.10123	0.373272	2.95021	0.00384246	0.0236016	TRUE	116	CD
165694	k__Bacteria	p__Proteobacteria	c__Alphaproteobacteria	o__Rhizobiales	f__Bartonellaceae	g__Bartonella	s__schoenbuchensis	0.401769	1.10251	0.326979	3.37181	0.00101522	0.00914245	TRUE	116	CD
190893	k__Bacteria	p__Proteobacteria	c__Gammaproteobacteria	o__Vibrionales	f__Vibrionaceae	g__Vibrio	s__coralliilyticus	1.68717	1.10559	0.397714	2.77987	0.00634666	0.0335827	TRUE	116	CD
1779382	k__Bacteria	p__Bacteroidetes	c__Chitinophagia	o__Bacteroidetes Order II. Incertae sedis	f__Rhodothermaceae	g__Salinibacter	s__Rhodothermaceae bacterium RA	0.471795	1.10803	0.3379	3.27918	0.00137462	0.0113066	TRUE	116	CD
29518	k__Bacteria	p__Spirochaetes	c__Spirochaetia	o__Spirochaetales	f__Borreliaceae	g__Borreliella	s__afzelii	0.35556	1.11018	0.330214	3.362	0.00104861	0.00936706	TRUE	116	CD
512649	k__Bacteria	p__Proteobacteria	c__Gammaproteobacteria	o__Vibrionales	f__Vibrionaceae	g__Vibrio	s__azureus	0.767916	1.11065	0.374491	2.96577	0.00366652	0.022859	TRUE	116	CD
28107	k__Bacteria	p__Proteobacteria	c__Gammaproteobacteria	o__Alteromonadales	f__Pseudoalteromonadaceae	g__Pseudoalteromonas	s__espejiana	0.607468	1.11069	0.396943	2.79812	0.00602058	0.0324252	TRUE	116	CD
155194	k__Bacteria	p__Proteobacteria	c__Alphaproteobacteria	o__Rhizobiales	f__Bartonellaceae	g__Bartonella	s__bovis	0.547191	1.11115	0.381692	2.91113	0.00431942	0.0254493	TRUE	116	CD
1674922	k__Bacteria	p__Proteobacteria	c__Alphaproteobacteria	o__Rhodobacterales	f__Rhodobacteraceae	g__Labrenzia	s__sp. CP4	0.371774	1.11432	0.351103	3.17376	0.00192684	0.0142922	TRUE	116	CD
2161872	k__Bacteria	p__Proteobacteria	c__Gammaproteobacteria	o__Alteromonadales	f__Colwelliaceae	g__Colwellia	s__sp. Arc7-D	0.383629	1.11486	0.36171	3.08219	0.00256744	0.0176638	TRUE	116	CD
2756	k__Bacteria	p__Firmicutes	c__Bacilli	o__Bacillales	f__Listeriaceae	g__Brochothrix	s__thermosphacta	3.56923	1.11553	0.373162	2.9894	0.00341335	0.0217958	TRUE	116	CD
78259	k__Bacteria	p__Actinobacteria	c__Actinobacteria	o__Bifidobacteriales	f__Bifidobacteriaceae	g__Scardovia	s__inopinata	7.35857	1.11597	0.354429	3.14864	0.00208591	0.0150684	TRUE	116	CD
2086577	k__Bacteria	p__Firmicutes	c__Bacilli	o__Bacillales	f__Bacillaceae	g__Lysinibacillus	s__timonensis	2.88892	1.11602	0.364041	3.06566	0.0027023	0.0183635	TRUE	116	CD
1496	k__Bacteria	p__Firmicutes	c__Clostridia	o__Clostridiales	f__Peptostreptococcaceae	g__Clostridioides	s__difficile	7220.58	1.11897	0.222768	5.02302	1.86166e-06	9.20959e-05	TRUE	116	CD
198252	k__Bacteria	p__Proteobacteria	c__Alphaproteobacteria	o__Pelagibacterales	f__Pelagibacteraceae	g__Candidatus Pelagibacter	s__ubique	0.28483	1.12154	0.257387	4.3574	2.85869e-05	0.000646219	TRUE	116	CD
550	k__Bacteria	p__Proteobacteria	c__Gammaproteobacteria	o__Enterobacterales	f__Enterobacteriaceae	g__Enterobacter	s__cloacae	74.6992	1.12154	0.367344	3.05311	0.00280896	0.0189719	TRUE	116	CD
1173032	k__Bacteria	p__Cyanobacteria	c__	o__Synechococcales	f__Chamaesiphonaceae	g__Chamaesiphon	s__minutus	0.986924	1.12282	0.399795	2.80848	0.00584234	0.0317047	TRUE	116	CD
2025808	k__Bacteria	p__Proteobacteria	c__Gammaproteobacteria	o__Vibrionales	f__Vibrionaceae	g__Vibrio	s__qinghaiensis	0.506162	1.12449	0.402778	2.79184	0.00613101	0.0329062	TRUE	116	CD
985002	k__Bacteria	p__Firmicutes	c__Bacilli	o__Bacillales	f__Staphylococcaceae	g__Staphylococcus	s__argenteus	0.340149	1.12482	0.32801	3.42923	0.000838874	0.00795154	TRUE	116	CD
1927128	k__Bacteria	p__Proteobacteria	c__Gammaproteobacteria	o__Vibrionales	f__Vibrionaceae	g__Enterovibrio	s__Candidatus Enterovibrio luxaltus	0.316117	1.12544	0.30136	3.73455	0.000293099	0.00363845	TRUE	116	CD
169669	k__Bacteria	p__Proteobacteria	c__Gammaproteobacteria	o__Pseudomonadales	f__Pseudomonadaceae	g__Pseudomonas	s__extremorientalis	0.350695	1.12592	0.278601	4.04131	9.59313e-05	0.00151404	TRUE	116	CD
188770	k__Bacteria	p__Actinobacteria	c__Actinobacteria	o__Streptomycetales	f__Streptomycetaceae	g__Streptomyces	s__koyangensis	0.369921	1.12633	0.315171	3.5737	0.000513956	0.0055813	TRUE	116	CD
2173169	k__Bacteria	p__Bacteroidetes	c__Flavobacteriia	o__Flavobacteriales	f__Flavobacteriaceae	g__Dokdonia	s__sp. Dokd-P16	0.559903	1.12765	0.373911	3.01582	0.00314944	0.0205963	TRUE	116	CD
1789224	k__Bacteria	p__Proteobacteria	c__Gammaproteobacteria	o__Pseudomonadales	f__Moraxellaceae	g__Acinetobacter	s__larvae	0.591816	1.12793	0.383966	2.93758	0.00399103	0.024157	TRUE	116	CD
444103	k__Bacteria	p__Actinobacteria	c__Actinobacteria	o__Streptomycetales	f__Streptomycetaceae	g__Streptomyces	s__sp. CNQ-509	0.417252	1.12822	0.349078	3.232	0.00160043	0.0127108	TRUE	116	CD
1249	k__Bacteria	p__Firmicutes	c__Bacilli	o__Lactobacillales	f__Leuconostocaceae	g__Weissella	s__paramesenteroides	1.05673	1.12911	0.430919	2.62023	0.00996276	0.0470928	TRUE	116	CD
142058	k__Bacteria	p__Proteobacteria	c__Alphaproteobacteria	o__Rickettsiales	f__Anaplasmataceae	g__Anaplasma	s__ovis	0.306617	1.12917	0.297506	3.79545	0.000235919	0.00310525	TRUE	116	CD
69539	k__Bacteria	p__Proteobacteria	c__Gammaproteobacteria	o__Alteromonadales	f__Moritellaceae	g__Moritella	s__yayanosii	0.55286	1.12938	0.385079	2.93285	0.00404796	0.0243244	TRUE	116	CD
573600	k__Bacteria	p__Actinobacteria	c__Actinobacteria	o__Candidatus Nanopelagicales	f__Candidatus Nanopelagicaceae	g__Candidatus Planktophila	s__limnetica	0.419365	1.13284	0.301805	3.75356	0.000273973	0.00346165	TRUE	116	CD
2320858	k__Bacteria	p__Firmicutes	c__Bacilli	o__Bacillales	f__Planococcaceae	g__Paenisporosarcina	s__sp. K2R23-3	1.2535	1.13587	0.366474	3.09947	0.00243321	0.0169509	TRUE	116	CD
28091	k__Bacteria	p__Proteobacteria	c__Betaproteobacteria	o__Neisseriales	f__Neisseriaceae	g__Neisseria	s__weaveri	0.914109	1.13681	0.401853	2.82892	0.00550469	0.030185	TRUE	116	CD
1699622	k__Bacteria	p__Proteobacteria	c__Gammaproteobacteria	o__Pseudomonadales	f__Moraxellaceae	g__Psychrobacter	s__sp. P2G3	0.529528	1.13833	0.420301	2.70836	0.00778542	0.0390183	TRUE	116	CD
407020	k__Bacteria	p__Proteobacteria	c__Alphaproteobacteria	o__Sphingomonadales	f__Sphingomonadaceae	g__Sphingobium	s__sp. MI1205	0.7057	1.13874	0.415889	2.73808	0.00715485	0.0368909	TRUE	116	CD
229155	k__Bacteria	p__Spirochaetes	c__Spirochaetia	o__Spirochaetales	f__Borreliaceae	g__Borrelia	s__turcica	0.430007	1.13933	0.324356	3.51259	0.000633386	0.00647613	TRUE	116	CD
1920883	k__Bacteria	p__Proteobacteria	c__Alphaproteobacteria	o__Rhodobacterales	f__Rhodobacteraceae	g__Marivivens	s__sp. JLT3646	0.480654	1.13958	0.338558	3.36598	0.00103495	0.00926996	TRUE	116	CD
1399115	k__Bacteria	p__Firmicutes	c__Bacilli	o__Bacillales	f__Alicyclobacillaceae	g__Exiguobacterium	s__sp. MH3	0.496852	1.14353	0.40846	2.7996	0.00599467	0.0323381	TRUE	116	CD
589382	k__Bacteria	p__Actinobacteria	c__Actinobacteria	o__Micrococcales	f__Microbacteriaceae	g__Agromyces	s__flavus	1.4774	1.14622	0.438974	2.61114	0.010216	0.0479487	TRUE	116	CD
1336	k__Bacteria	p__Firmicutes	c__Bacilli	o__Lactobacillales	f__Streptococcaceae	g__Streptococcus	s__equi	12.8337	1.14639	0.246659	4.64767	8.94253e-06	0.00026891	TRUE	116	CD
332055	k__Bacteria	p__Proteobacteria	c__Alphaproteobacteria	o__Sphingomonadales	f__Sphingomonadaceae	g__Sphingobium	s__indicum	0.361046	1.14656	0.371412	3.08704	0.0025291	0.0174724	TRUE	116	CD
29311	k__Bacteria	p__Actinobacteria	c__Actinobacteria	o__Corynebacteriales	f__Mycobacteriaceae	g__Mycobacterium	s__haemophilum	0.464796	1.14709	0.343268	3.34167	0.00112116	0.00977853	TRUE	116	CD
2072407	k__Bacteria	p__Proteobacteria	c__Gammaproteobacteria	o__Xanthomonadales	f__Xanthomonadaceae	g__Stenotrophomonas	s__sp. YAU14D1_LEIMI4_1	0.295076	1.14712	0.2717	4.22201	4.8364e-05	0.000939845	TRUE	116	CD
794846	k__Bacteria	p__Proteobacteria	c__Alphaproteobacteria	o__Rhizobiales	f__Rhizobiaceae	g__Sinorhizobium	s__sp. CCBAU 05631	0.319741	1.14725	0.306671	3.74097	0.0002865	0.0035926	TRUE	116	CD
1871021	k__Bacteria	p__Firmicutes	c__Clostridia	o__Clostridiales	f__Lachnospiraceae	g__Lachnoclostridium	s__phocaeense	1251.38	1.14813	0.307126	3.7383	0.000289224	0.00361312	TRUE	116	CD
394751	k__Bacteria	p__Proteobacteria	c__Gammaproteobacteria	o__Alteromonadales	f__Pseudoalteromonadaceae	g__Pseudoalteromonas	s__arctica	0.601515	1.14861	0.390343	2.94258	0.00393161	0.0239281	TRUE	116	CD
1478	k__Bacteria	p__Firmicutes	c__Bacilli	o__Bacillales	f__Bacillaceae	g__Bacillus	s__simplex	4.74262	1.15073	0.282472	4.0738	8.49406e-05	0.00139043	TRUE	116	CD
1640	k__Bacteria	p__Firmicutes	c__Bacilli	o__Bacillales	f__Listeriaceae	g__Listeria	s__seeligeri	4.29483	1.1546	0.309369	3.73212	0.000295631	0.00363845	TRUE	116	CD
1929246	k__Bacteria	p__Proteobacteria	c__Gammaproteobacteria	o__Enterobacterales	f__Pectobacteriaceae	g__Sodalis	s__endosymbiont of Henestaris halophilus	0.504459	1.15714	0.348804	3.31745	0.00121371	0.0102887	TRUE	116	CD
1349	k__Bacteria	p__Firmicutes	c__Bacilli	o__Lactobacillales	f__Streptococcaceae	g__Streptococcus	s__uberis	4.18619	1.16329	0.366845	3.17107	0.00194335	0.0143506	TRUE	116	CD
1310	k__Bacteria	p__Firmicutes	c__Bacilli	o__Lactobacillales	f__Streptococcaceae	g__Streptococcus	s__sobrinus	4.87513	1.1656	0.366255	3.18248	0.00187434	0.0139965	TRUE	116	CD
1898103	k__Bacteria	p__Proteobacteria	c__Betaproteobacteria	o__Rhodocyclales	f__Rhodocyclaceae	g__	s__Rhodocyclaceae bacterium	0.320616	1.16752	0.320195	3.64629	0.000399723	0.00451911	TRUE	116	CD
166935	k__Bacteria	p__Proteobacteria	c__Gammaproteobacteria	o__Alteromonadales	f__Pseudoalteromonadaceae	g__Pseudoalteromonas	s__translucida	0.565548	1.16947	0.431882	2.70785	0.00779661	0.0390183	TRUE	116	CD
456163	k__Bacteria	p__Deinococcus-Thermus	c__Deinococci	o__Thermales	f__Thermaceae	g__Thermus	s__parvatiensis	0.417983	1.17093	0.367098	3.18968	0.00183194	0.0137917	TRUE	116	CD
28903	k__Bacteria	p__Tenericutes	c__Mollicutes	o__Mycoplasmatales	f__Mycoplasmataceae	g__Mycoplasma	s__bovis	0.525261	1.17165	0.439302	2.66707	0.00874505	0.0424851	TRUE	116	CD
62140	k__Bacteria	p__Proteobacteria	c__Alphaproteobacteria	o__Rhodospirillales	f__Acetobacteraceae	g__Acidiphilium	s__multivorum	0.386681	1.17166	0.362954	3.22813	0.00162042	0.0127631	TRUE	116	CD
202950	k__Bacteria	p__Proteobacteria	c__Gammaproteobacteria	o__Pseudomonadales	f__Moraxellaceae	g__Acinetobacter	s__baylyi	1.6658	1.17353	0.448342	2.61749	0.0100385	0.0473161	TRUE	116	CD
1432056	k__Bacteria	p__Proteobacteria	c__Gammaproteobacteria	o__Pasteurellales	f__Pasteurellaceae	g__Mannheimia	s__sp. USDA-ARS-USMARC-1261	0.688037	1.17354	0.447238	2.62396	0.00986034	0.0468085	TRUE	116	CD
1509244	k__Bacteria	p__Proteobacteria	c__Alphaproteobacteria	o__Holosporales	f__Caedimonadaceae	g__Candidatus Nucleicultrix	s__amoebiphila	0.677753	1.17389	0.328608	3.57232	0.000516411	0.00558969	TRUE	116	CD
40542	k__Bacteria	p__Fusobacteria	c__Fusobacteriia	o__Fusobacteriales	f__Leptotrichiaceae	g__Leptotrichia	s__buccalis	2.56909	1.17421	0.395635	2.9679	0.00364298	0.0227978	TRUE	116	CD
1795874	k__Bacteria	p__Proteobacteria	c__Betaproteobacteria	o__Burkholderiales	f__Burkholderiaceae	g__Burkholderia	s__sp. PAMC 28687	0.431721	1.17732	0.355198	3.31455	0.00122525	0.0103338	TRUE	116	CD
281120	k__Bacteria	p__Bacteroidetes	c__Cytophagia	o__Cytophagales	f__Amoebophilaceae	g__Candidatus Amoebophilus	s__asiaticus	0.54129	1.1785	0.363426	3.24274	0.00154616	0.0124553	TRUE	116	CD
59843	k__Bacteria	p__Firmicutes	c__Bacilli	o__Bacillales	f__Paenibacillaceae	g__Paenibacillus	s__glucanolyticus	0.420847	1.18015	0.368368	3.20371	0.00175194	0.013445	TRUE	116	CD
189834	k__Bacteria	p__Proteobacteria	c__Gammaproteobacteria	o__Pasteurellales	f__Pasteurellaceae	g__Actinobacillus	s__porcitonsillarum	0.933125	1.18259	0.452756	2.61197	0.0101926	0.0479068	TRUE	116	CD
48003	k__Bacteria	p__Tenericutes	c__Mollicutes	o__Mycoplasmatales	f__Mycoplasmataceae	g__Mycoplasma	s__pullorum	0.3591	1.18319	0.274675	4.3076	3.47299e-05	0.000744563	TRUE	116	CD
1547283	k__Bacteria	p__Firmicutes	c__Bacilli	o__Bacillales	f__Bacillaceae	g__Bacillus	s__weihaiensis	5.12049	1.18356	0.335697	3.52568	0.00060578	0.00631037	TRUE	116	CD
2018305	k__Bacteria	p__Proteobacteria	c__Gammaproteobacteria	o__Alteromonadales	f__Shewanellaceae	g__Shewanella	s__bicestrii	0.292369	1.18891	0.254706	4.66776	8.23733e-06	0.000251125	TRUE	116	CD
2213057	k__Bacteria	p__Proteobacteria	c__Gammaproteobacteria	o__Pseudomonadales	f__Pseudomonadaceae	g__Pseudomonas	s__sp. R2A2	0.3773	1.19176	0.350428	3.40087	0.000922037	0.00850098	TRUE	116	CD
859653	k__Bacteria	p__Proteobacteria	c__Alphaproteobacteria	o__Pelagibacterales	f__Pelagibacteraceae	g__	s__alpha proteobacterium HIMB5	0.439939	1.19359	0.339274	3.51806	0.000621704	0.00641591	TRUE	116	CD
861	k__Bacteria	p__Fusobacteria	c__Fusobacteriia	o__Fusobacteriales	f__Fusobacteriaceae	g__Fusobacterium	s__ulcerans	12.2604	1.1948	0.369193	3.23626	0.00157868	0.0126105	TRUE	116	CD
323284	k__Bacteria	p__Proteobacteria	c__Betaproteobacteria	o__Burkholderiales	f__Alcaligenaceae	g__Alcaligenes	s__aquatilis	0.307517	1.19747	0.327269	3.65899	0.000382392	0.00438168	TRUE	116	CD
2283194	k__Bacteria	p__Firmicutes	c__Bacilli	o__Bacillales	f__Planococcaceae	g__Sporosarcina	s__sp. PTS2304	1.38936	1.20391	0.415498	2.89751	0.00449799	0.0263551	TRUE	116	CD
1805933	k__Bacteria	p__Proteobacteria	c__Gammaproteobacteria	o__Enterobacterales	f__Yersiniaceae	g__Rahnella	s__sp. ERMR1:05	2.27284	1.20415	0.358794	3.35611	0.00106918	0.00949968	TRUE	116	CD
708186	k__Bacteria	p__Proteobacteria	c__Epsilonproteobacteria	o__Campylobacterales	f__Campylobacteraceae	g__Arcobacter	s__trophiarum	0.929088	1.20453	0.428768	2.80929	0.00582853	0.0316992	TRUE	116	CD
1884907	k__Bacteria	p__Actinobacteria	c__Actinobacteria	o__Candidatus Nanopelagicales	f__Candidatus Nanopelagicaceae	g__Candidatus Planktophila	s__vernalis	0.393374	1.20472	0.356638	3.378	0.000994662	0.00898169	TRUE	116	CD
83552	k__Bacteria	p__Chlamydiae	c__Chlamydiia	o__Parachlamydiales	f__Parachlamydiaceae	g__Parachlamydia	s__acanthamoebae	1.7559	1.20588	0.386269	3.12186	0.00226888	0.0160756	TRUE	116	CD
2058135	k__Bacteria	p__Bacteroidetes	c__Flavobacteriia	o__Flavobacteriales	f__Flavobacteriaceae	g__Olleya	s__sp. Bg11-27	1.15301	1.2087	0.424869	2.84488	0.00525357	0.0291933	TRUE	116	CD
1650658	k__Bacteria	p__Actinobacteria	c__Actinobacteria	o__Kineosporiales	f__Kineosporiaceae	g__Thermobispora	s__Actinobacteria bacterium IMCC26256	0.364572	1.21166	0.286074	4.23547	4.59228e-05	0.000908341	TRUE	116	CD
2546356	k__Bacteria	p__Cyanobacteria	c__	o__Chroococcales	f__Aphanothecaceae	g__Gloeothece	s__citriformis	1.47669	1.21202	0.363844	3.33114	0.00116055	0.00999096	TRUE	116	CD
410330	k__Bacteria	p__Proteobacteria	c__Gammaproteobacteria	o__Cellvibrionales	f__Halieaceae	g__Sedimenticola	s__Calyptogena okutanii thioautotrophic gill symbiont	0.685287	1.21297	0.380332	3.18925	0.00183446	0.0137917	TRUE	116	CD
419257	k__Bacteria	p__Proteobacteria	c__Gammaproteobacteria	o__Enterobacterales	f__Yersiniaceae	g__Yersinia	s__massiliensis	0.328109	1.21299	0.383184	3.16555	0.00197757	0.0144746	TRUE	116	CD
1598147	k__Bacteria	p__Firmicutes	c__Bacilli	o__Bacillales	f__Planococcaceae	g__Planococcus	s__faecalis	0.596874	1.21312	0.409571	2.96193	0.00370923	0.0230388	TRUE	116	CD
1145276	k__Bacteria	p__Firmicutes	c__Bacilli	o__Bacillales	f__Bacillaceae	g__Lysinibacillus	s__varians	0.399186	1.21331	0.395581	3.06716	0.0026898	0.0183536	TRUE	116	CD
292566	k__Bacteria	p__Cyanobacteria	c__	o__Synechococcales	f__Synechococcaceae	g__Dactylococcopsis	s__salina	0.503994	1.21547	0.358876	3.38688	0.000965827	0.00876897	TRUE	116	CD
1743168	k__Bacteria	p__Proteobacteria	c__Betaproteobacteria	o__Burkholderiales	f__Burkholderiaceae	g__Polynucleobacter	s__wuianus	0.788698	1.21954	0.436941	2.79108	0.00614447	0.0329062	TRUE	116	CD
78258	k__Bacteria	p__Actinobacteria	c__Actinobacteria	o__Bifidobacteriales	f__Bifidobacteriaceae	g__Parascardovia	s__denticolens	7.71186	1.22035	0.410767	2.97091	0.00360997	0.0226338	TRUE	116	CD
1385592	k__Bacteria	p__Proteobacteria	c__Betaproteobacteria	o__Burkholderiales	f__Burkholderiaceae	g__Burkholderia	s__sp. BDU8	0.526198	1.22055	0.397877	3.06767	0.00268556	0.0183536	TRUE	116	CD
2033	k__Bacteria	p__Actinobacteria	c__Actinobacteria	o__Micrococcales	f__Microbacteriaceae	g__Microbacterium	s__testaceum	0.784478	1.2208	0.453274	2.69329	0.00812393	0.0403279	TRUE	116	CD
76936	k__Bacteria	p__Proteobacteria	c__Epsilonproteobacteria	o__Campylobacterales	f__Helicobacteraceae	g__Helicobacter	s__typhlonius	0.405824	1.22446	0.350766	3.4908	0.000681958	0.00690899	TRUE	116	CD
155866	k__Bacteria	p__Firmicutes	c__Bacilli	o__Lactobacillales	f__Leuconostocaceae	g__Weissella	s__soli	2.1966	1.22472	0.419387	2.92027	0.00420316	0.0250307	TRUE	116	CD
91604	k__Bacteria	p__Proteobacteria	c__Alphaproteobacteria	o__Holosporales	f__Candidatus Paracaedibacteraceae	g__Candidatus Paracaedibacter	s__acanthamoebae	0.613622	1.2248	0.352761	3.47205	0.000726557	0.0072503	TRUE	116	CD
1687	k__Bacteria	p__Actinobacteria	c__Actinobacteria	o__Bifidobacteriales	f__Bifidobacteriaceae	g__Bifidobacterium	s__coryneforme	0.360382	1.22501	0.36564	3.35031	0.00108979	0.0096313	TRUE	116	CD
51663	k__Bacteria	p__Firmicutes	c__Bacilli	o__Lactobacillales	f__Lactobacillaceae	g__Pediococcus	s__damnosus	0.874601	1.22719	0.403236	3.04335	0.00289463	0.0194321	TRUE	116	CD
2099788	k__Bacteria	p__Firmicutes	c__Bacilli	o__Lactobacillales	f__Lactobacillaceae	g__Lactobacillus	s__sp. CBA3605	0.485731	1.23006	0.397541	3.09418	0.00247359	0.0171602	TRUE	116	CD
70863	k__Bacteria	p__Proteobacteria	c__Gammaproteobacteria	o__Alteromonadales	f__Shewanellaceae	g__Shewanella	s__oneidensis	1.90204	1.23006	0.418297	2.94065	0.00395441	0.0240228	TRUE	116	CD
39766	k__Bacteria	p__Proteobacteria	c__Epsilonproteobacteria	o__Campylobacterales	f__Helicobacteraceae	g__Sulfurimonas	s__denitrificans	1.05471	1.23353	0.408582	3.01904	0.00311862	0.0205212	TRUE	116	CD
2546366	k__Bacteria	p__Cyanobacteria	c__	o__Chroococcales	f__Aphanothecaceae	g__Rippkaea	s__orientalis	0.654171	1.23408	0.340418	3.62519	0.000430173	0.00479375	TRUE	116	CD
1702170	k__Bacteria	p__Proteobacteria	c__Gammaproteobacteria	o__Enterobacterales	f__Enterobacteriaceae	g__Citrobacter	s__sp. FDAARGOS_156	0.438785	1.23822	0.435404	2.84384	0.00526955	0.0292333	TRUE	116	CD
813	k__Bacteria	p__Chlamydiae	c__Chlamydiia	o__Chlamydiales	f__Chlamydiaceae	g__Chlamydia	s__trachomatis	0.43615	1.23895	0.383194	3.23323	0.00159412	0.0127033	TRUE	116	CD
1907578	k__Bacteria	p__Proteobacteria	c__Gammaproteobacteria	o__Enterobacterales	f__Enterobacteriaceae	g__Lelliottia	s__jeotgali	4.87975	1.2404	0.414984	2.98902	0.00341727	0.0217958	TRUE	116	CD
126738	k__Bacteria	p__Thermotogae	c__Thermotogae	o__Thermotogales	f__Thermotogaceae	g__Thermotoga	s__sp. RQ7	0.400493	1.24108	0.385537	3.21909	0.00166801	0.0129582	TRUE	116	CD
1309	k__Bacteria	p__Firmicutes	c__Bacilli	o__Lactobacillales	f__Streptococcaceae	g__Streptococcus	s__mutans	17.4968	1.24295	0.371271	3.34782	0.00109875	0.00963544	TRUE	116	CD
351679	k__Bacteria	p__Proteobacteria	c__Gammaproteobacteria	o__Enterobacterales	f__Morganellaceae	g__Xenorhabdus	s__hominickii	0.33816	1.24305	0.301349	4.12496	7.00366e-05	0.00120937	TRUE	116	CD
1274359	k__Bacteria	p__Proteobacteria	c__Gammaproteobacteria	o__Pseudomonadales	f__Pseudomonadaceae	g__Pseudomonas	s__sihuiensis	0.421531	1.24342	0.372084	3.34177	0.00112078	0.00977853	TRUE	116	CD
263819	k__Bacteria	p__Proteobacteria	c__Gammaproteobacteria	o__Enterobacterales	f__Yersiniaceae	g__Yersinia	s__aleksiciae	0.342125	1.24476	0.28661	4.34304	3.02424e-05	0.000669971	TRUE	116	CD
2109692	k__Bacteria	p__Firmicutes	c__Erysipelotrichia	o__Erysipelotrichales	f__Erysipelotrichaceae	g__	s__Erysipelotrichaceae bacterium GAM147	3018.12	1.24914	0.366105	3.41199	0.000888545	0.00827069	TRUE	116	CD
2751	k__Bacteria	p__Firmicutes	c__Bacilli	o__Lactobacillales	f__Carnobacteriaceae	g__Carnobacterium	s__maltaromaticum	12.4366	1.25237	0.234075	5.35031	4.47716e-07	2.97552e-05	TRUE	116	CD
2025492	k__Bacteria	p__Firmicutes	c__Bacilli	o__Bacillales	f__Staphylococcaceae	g__Staphylococcus	s__sp. M0911	1.01218	1.25497	0.387689	3.23704	0.00157474	0.0126093	TRUE	116	CD
860	k__Bacteria	p__Fusobacteria	c__Fusobacteriia	o__Fusobacteriales	f__Fusobacteriaceae	g__Fusobacterium	s__periodonticum	0.347881	1.2553	0.376547	3.33372	0.00115078	0.00993254	TRUE	116	CD
770	k__Bacteria	p__Proteobacteria	c__Alphaproteobacteria	o__Rickettsiales	f__Anaplasmataceae	g__Anaplasma	s__marginale	0.354211	1.25736	0.305492	4.11585	7.24936e-05	0.00123536	TRUE	116	CD
324078	k__Bacteria	p__Tenericutes	c__Mollicutes	o__Entomoplasmatales	f__Entomoplasmataceae	g__Mesoplasma	s__coleopterae	0.365495	1.25963	0.347727	3.62248	0.000434238	0.00480991	TRUE	116	CD
1990687	k__Bacteria	p__Actinobacteria	c__Actinobacteria	o__Corynebacteriales	f__Nocardiaceae	g__Rhodococcus	s__sp. S2-17	0.343351	1.25967	0.316843	3.97569	0.000122422	0.00186609	TRUE	116	CD
2005046	k__Bacteria	p__Proteobacteria	c__Gammaproteobacteria	o__Xanthomonadales	f__Xanthomonadaceae	g__Stenotrophomonas	s__sp. WZN-1	0.434772	1.26052	0.370146	3.40545	0.000908076	0.00842887	TRUE	116	CD
1108	k__Bacteria	p__Chloroflexi	c__Chloroflexia	o__Chloroflexales	f__Chloroflexaceae	g__Chloroflexus	s__aurantiacus	0.487207	1.26513	0.396289	3.19245	0.00181592	0.0137684	TRUE	116	CD
1164	k__Bacteria	p__Cyanobacteria	c__	o__Nostocales	f__Nostocaceae	g__Trichormus	s__azollae	1.90216	1.26517	0.439666	2.87756	0.00477172	0.0274332	TRUE	116	CD
64471	k__Bacteria	p__Cyanobacteria	c__	o__Synechococcales	f__Synechococcaceae	g__Synechococcus	s__sp. CC9311	0.428225	1.26877	0.335895	3.77729	0.00025175	0.00322998	TRUE	116	CD
471223	k__Bacteria	p__Firmicutes	c__Bacilli	o__Bacillales	f__Bacillaceae	g__Geobacillus	s__sp. WCH70	0.437552	1.26925	0.352194	3.60382	0.000463249	0.00509727	TRUE	116	CD
67258	k__Bacteria	p__Actinobacteria	c__Actinobacteria	o__Streptomycetales	f__Streptomycetaceae	g__Streptomyces	s__cavourensis	0.273561	1.27101	0.255913	4.96657	2.36803e-06	0.000105169	TRUE	116	CD
187452	k__Bacteria	p__Firmicutes	c__Bacilli	o__Lactobacillales	f__Lactobacillaceae	g__Pediococcus	s__claussenii	1.25619	1.27355	0.415171	3.06753	0.00268668	0.0183536	TRUE	116	CD
1852374	k__Bacteria	p__Firmicutes	c__Tissierellia	o__Tissierellales	f__Gottschalkiaceae	g__Ezakiella	s__massiliensis	7.19208	1.27447	0.293207	4.34664	2.98184e-05	0.000667824	TRUE	116	CD
168169	k__Bacteria	p__Proteobacteria	c__Gammaproteobacteria	o__Enterobacterales	f__Enterobacteriaceae	g__Candidatus Ishikawaella	s__capsulata	0.283833	1.27608	0.29077	4.38863	2.52847e-05	0.000587559	TRUE	116	CD
216942	k__Bacteria	p__Tenericutes	c__Mollicutes	o__Entomoplasmatales	f__Spiroplasmataceae	g__Spiroplasma	s__litorale	0.987816	1.27636	0.376691	3.38836	0.000961124	0.00875018	TRUE	116	CD
300825	k__Bacteria	p__Firmicutes	c__Bacilli	o__Bacillales	f__Bacillaceae	g__Bacillus	s__lehensis	1.98568	1.28054	0.394621	3.24499	0.00153506	0.0124112	TRUE	116	CD
38986	k__Bacteria	p__Tenericutes	c__Mollicutes	o__Acholeplasmatales	f__Acholeplasmataceae	g__Acholeplasma	s__palmae	3.00083	1.28175	0.396635	3.23156	0.00160272	0.0127108	TRUE	116	CD
33070	k__Bacteria	p__Cyanobacteria	c__	o__Synechococcales	f__Synechococcaceae	g__Synechococcus	s__lividus	0.552542	1.28207	0.361636	3.5452	0.000566738	0.00603613	TRUE	116	CD
1301032	k__Bacteria	p__Proteobacteria	c__Alphaproteobacteria	o__Rhizobiales	f__Rhizobiaceae	g__Rhizobium	s__sp. IE4771	0.274109	1.28283	0.273325	4.69341	7.41492e-06	0.000232451	TRUE	116	CD
33045	k__Bacteria	p__Proteobacteria	c__Alphaproteobacteria	o__Rhizobiales	f__Bartonellaceae	g__Bartonella	s__grahamii	0.347619	1.28384	0.303079	4.23599	4.58304e-05	0.000908341	TRUE	116	CD
1118963	k__Bacteria	p__Actinobacteria	c__Actinobacteria	o__Micrococcales	f__Micrococcaceae	g__Arthrobacter	s__sp. Rue61a	0.44068	1.28428	0.436227	2.94407	0.00391405	0.0238649	TRUE	116	CD
851	k__Bacteria	p__Fusobacteria	c__Fusobacteriia	o__Fusobacteriales	f__Fusobacteriaceae	g__Fusobacterium	s__nucleatum	41.6594	1.28575	0.257668	4.98994	2.14393e-06	0.000100342	TRUE	116	CD
54308	k__Bacteria	p__Cyanobacteria	c__	o__Pleurocapsales	f__Hyellaceae	g__Pleurocapsa	s__minor	1.22444	1.28752	0.440062	2.92577	0.00413464	0.0247112	TRUE	116	CD
197482	k__Bacteria	p__Proteobacteria	c__Epsilonproteobacteria	o__Campylobacterales	f__Campylobacteraceae	g__Arcobacter	s__halophilus	1.95601	1.28785	0.379076	3.39733	0.000932931	0.00856389	TRUE	116	CD
680279	k__Bacteria	p__Proteobacteria	c__Gammaproteobacteria	o__Alteromonadales	f__Alteromonadaceae	g__Agarivorans	s__gilvus	0.64631	1.28891	0.387214	3.32868	0.00116994	0.00999412	TRUE	116	CD
147709	k__Bacteria	p__Firmicutes	c__Bacilli	o__Lactobacillales	f__Carnobacteriaceae	g__Carnobacterium	s__inhibens	4.43583	1.2897	0.3074	4.19553	5.35351e-05	0.000993838	TRUE	116	CD
83556	k__Bacteria	p__Chlamydiae	c__Chlamydiia	o__Chlamydiales	f__Chlamydiaceae	g__Chlamydia	s__felis	0.334911	1.29007	0.307705	4.19254	5.41499e-05	0.000999667	TRUE	116	CD
81459	k__Bacteria	p__Tenericutes	c__Mollicutes	o__Entomoplasmatales	f__Entomoplasmataceae	g__Entomoplasma	s__melaleucae	0.419638	1.29107	0.399688	3.23019	0.00160976	0.0127363	TRUE	116	CD
1778262	k__Bacteria	p__Proteobacteria	c__Gammaproteobacteria	o__Enterobacterales	f__Enterobacteriaceae	g__Candidatus Doolittlea	s__endobia	0.257916	1.29278	0.26996	4.78878	4.99952e-06	0.00018058	TRUE	116	CD
1508420	k__Bacteria	p__Thermotogae	c__Thermotogae	o__Thermotogales	f__Thermotogaceae	g__Thermotoga	s__profunda	0.985637	1.29526	0.454893	2.84739	0.005215	0.0290763	TRUE	116	CD
856	k__Bacteria	p__Fusobacteria	c__Fusobacteriia	o__Fusobacteriales	f__Fusobacteriaceae	g__Fusobacterium	s__varium	28.3073	1.29601	0.335933	3.85795	0.000188355	0.00260794	TRUE	116	CD
543913	k__Bacteria	p__Proteobacteria	c__Betaproteobacteria	o__Rhodocyclales	f__Azonexaceae	g__Dechloromonas	s__beta proteobacterium CB	0.363336	1.29729	0.355341	3.65083	0.000393447	0.00449287	TRUE	116	CD
136073	k__Bacteria	p__Cyanobacteria	c__	o__Nostocales	f__Aphanizomenonaceae	g__Dolichospermum	s__compactum	0.391404	1.29873	0.365252	3.55572	0.000546695	0.00586022	TRUE	116	CD
2424	k__Bacteria	p__Thermotogae	c__Thermotogae	o__Thermotogales	f__Fervidobacteriaceae	g__Fervidobacterium	s__nodosum	0.78941	1.30103	0.391989	3.31904	0.00120742	0.0102616	TRUE	116	CD
153948	k__Bacteria	p__Proteobacteria	c__Betaproteobacteria	o__Nitrosomonadales	f__Nitrosomonadaceae	g__Nitrosomonas	s__sp. AL212	0.305146	1.30218	0.320076	4.06835	8.66941e-05	0.00139772	TRUE	116	CD
309868	k__Bacteria	p__Proteobacteria	c__Alphaproteobacteria	o__Rhizobiales	f__Rhizobiaceae	g__Liberibacter	s__Candidatus Liberibacter americanus	0.269503	1.30398	0.259479	5.02539	1.84287e-06	9.20959e-05	TRUE	116	CD
29571	k__Bacteria	p__Proteobacteria	c__Gammaproteobacteria	o__Oceanospirillales	f__Halomonadaceae	g__Halomonas	s__subglaciescola	2.02269	1.30555	0.43454	3.00443	0.00326084	0.0210813	TRUE	116	CD
403957	k__Bacteria	p__Firmicutes	c__Bacilli	o__Bacillales	f__Bacillaceae	g__Virgibacillus	s__sp. SK37	4.17806	1.30765	0.41413	3.15759	0.0020279	0.0148003	TRUE	116	CD
614	k__Bacteria	p__Proteobacteria	c__Gammaproteobacteria	o__Enterobacterales	f__Yersiniaceae	g__Serratia	s__liquefaciens	1.08575	1.30845	0.434072	3.01436	0.00316349	0.0205963	TRUE	116	CD
1653476	k__Bacteria	p__Thermodesulfobacteria	c__Thermodesulfobacteria	o__Thermodesulfobacteriales	f__Thermodesulfobacteriaceae	g__Caldimicrobium	s__thiodismutans	0.540737	1.30971	0.309047	4.23791	4.54927e-05	0.000908341	TRUE	116	CD
1811193	k__Bacteria	p__Firmicutes	c__Bacilli	o__Lactobacillales	f__Streptococcaceae	g__Streptococcus	s__pantholopis	1.82979	1.31062	0.407165	3.2189	0.001669	0.0129582	TRUE	116	CD
1896175	k__Bacteria	p__Bacteroidetes	c__Flavobacteriia	o__Flavobacteriales	f__Flavobacteriaceae	g__Polaribacter	s__sp. KT 15	0.474005	1.31237	0.383882	3.41868	0.000868939	0.00815002	TRUE	116	CD
222136	k__Bacteria	p__Proteobacteria	c__Epsilonproteobacteria	o__Campylobacterales	f__Helicobacteraceae	g__Helicobacter	s__sp. MIT 01-6242	0.404959	1.31697	0.315262	4.17739	5.7378e-05	0.00105341	TRUE	116	CD
2077149	k__Bacteria	p__Proteobacteria	c__Gammaproteobacteria	o__Enterobacterales	f__Enterobacteriaceae	g__Citrobacter	s__freundii complex sp. CFNIH9	0.352238	1.31969	0.441344	2.99017	0.00340541	0.0217958	TRUE	116	CD
1492	k__Bacteria	p__Firmicutes	c__Clostridia	o__Clostridiales	f__Clostridiaceae	g__Clostridium	s__butyricum	74.2334	1.32044	0.245767	5.37275	4.05289e-07	2.92615e-05	TRUE	116	CD
1184	k__Bacteria	p__Cyanobacteria	c__	o__Synechococcales	f__Leptolyngbyaceae	g__Leptolyngbya	s__boryana	0.343722	1.32061	0.324318	4.07196	8.55297e-05	0.00139321	TRUE	116	CD
83557	k__Bacteria	p__Chlamydiae	c__Chlamydiia	o__Chlamydiales	f__Chlamydiaceae	g__Chlamydia	s__caviae	0.357166	1.32366	0.308444	4.29141	3.6987e-05	0.000782852	TRUE	116	CD
180957	k__Bacteria	p__Proteobacteria	c__Gammaproteobacteria	o__Enterobacterales	f__Pectobacteriaceae	g__Pectobacterium	s__brasiliense	0.949019	1.32368	0.463911	2.85331	0.00512515	0.028817	TRUE	116	CD
334543	k__Bacteria	p__Proteobacteria	c__Gammaproteobacteria	o__Pseudomonadales	f__Moraxellaceae	g__Psychrobacter	s__arcticus	0.460464	1.32631	0.35415	3.74506	0.000282375	0.00355429	TRUE	116	CD
214888	k__Bacteria	p__Tenericutes	c__Mollicutes	o__Entomoplasmatales	f__Entomoplasmataceae	g__Entomoplasma	s__luminosum	0.595407	1.32701	0.387011	3.42886	0.0008399	0.00795154	TRUE	116	CD
681157	k__Bacteria	p__Proteobacteria	c__Alphaproteobacteria	o__Rhodobacterales	f__Rhodobacteraceae	g__Phaeobacter	s__sp. LSS9	0.346789	1.32761	0.334463	3.96938	0.000125309	0.00189378	TRUE	116	CD
2004647	k__Bacteria	p__Proteobacteria	c__Gammaproteobacteria	o__Pseudomonadales	f__Moraxellaceae	g__Acinetobacter	s__sp. WCHAc010052	0.390248	1.32923	0.351735	3.77907	0.000250156	0.00322196	TRUE	116	CD
142	k__Bacteria	p__Spirochaetes	c__Spirochaetia	o__Spirochaetales	f__Borreliaceae	g__Borrelia	s__turicatae	0.272953	1.32979	0.280779	4.73608	6.21971e-06	0.000206681	TRUE	116	CD
624186	k__Bacteria	p__Bacteroidetes	c__Flavobacteriia	o__Flavobacteriales	f__Blattabacteriaceae	g__Blattabacterium	s__sp. (Blattella germanica)	0.272622	1.33431	0.264914	5.03677	1.75531e-06	9.11387e-05	TRUE	116	CD
134287	k__Bacteria	p__Proteobacteria	c__Gammaproteobacteria	o__Enterobacterales	f__Enterobacteriaceae	g__Candidatus Blochmannia	s__secondary endosymbiont of Heteropsylla cubana	0.306057	1.33437	0.283616	4.70485	7.07416e-06	0.000228445	TRUE	116	CD
32025	k__Bacteria	p__Proteobacteria	c__Epsilonproteobacteria	o__Campylobacterales	f__Helicobacteraceae	g__Helicobacter	s__hepaticus	0.920754	1.33503	0.482225	2.76849	0.006558	0.0344269	TRUE	116	CD
39768	k__Bacteria	p__Bacteroidetes	c__Flavobacteriia	o__Flavobacteriales	f__Blattabacteriaceae	g__Blattabacterium	s__sp. (Mastotermes darwiniensis)	0.389567	1.33683	0.368786	3.62495	0.000430531	0.00479375	TRUE	116	CD
176102	k__Bacteria	p__Proteobacteria	c__Gammaproteobacteria	o__Alteromonadales	f__Pseudoalteromonadaceae	g__Pseudoalteromonas	s__agarivorans	0.316561	1.33711	0.345076	3.87483	0.000177163	0.00248401	TRUE	116	CD
1884916	k__Bacteria	p__Actinobacteria	c__Actinobacteria	o__Candidatus Nanopelagicales	f__Candidatus Nanopelagicaceae	g__Candidatus Nanopelagicus	s__abundans	0.504299	1.33728	0.339552	3.93836	0.000140471	0.00204731	TRUE	116	CD
1548	k__Bacteria	p__Firmicutes	c__Clostridia	o__Clostridiales	f__Clostridiaceae	g__Clostridium	s__scatologenes	8.97053	1.3381	0.364554	3.67053	0.000367262	0.00430047	TRUE	116	CD
198467	k__Bacteria	p__Firmicutes	c__Bacilli	o__Bacillales	f__Bacillaceae	g__Anoxybacillus	s__gonensis	0.318387	1.33958	0.315523	4.24558	4.4167e-05	0.00089492	TRUE	116	CD
292800	k__Bacteria	p__Firmicutes	c__Clostridia	o__Clostridiales	f__Ruminococcaceae	g__Flavonifractor	s__plautii	5952.08	1.34003	0.416593	3.21664	0.00168109	0.0130216	TRUE	116	CD
1070130	k__Bacteria	p__Proteobacteria	c__Gammaproteobacteria	o__Enterobacterales	f__Enterobacteriaceae	g__Candidatus Gullanella	s__endobia	0.315401	1.34166	0.314464	4.26649	4.07393e-05	0.000840849	TRUE	116	CD
1624	k__Bacteria	p__Firmicutes	c__Bacilli	o__Lactobacillales	f__Lactobacillaceae	g__Lactobacillus	s__salivarius	42.6962	1.34353	0.402465	3.33825	0.00113381	0.00986102	TRUE	116	CD
152480	k__Bacteria	p__Proteobacteria	c__Betaproteobacteria	o__Burkholderiales	f__Burkholderiaceae	g__Burkholderia	s__ambifaria	1.75567	1.34633	0.45884	2.93421	0.00403152	0.0242695	TRUE	116	CD
1364	k__Bacteria	p__Firmicutes	c__Bacilli	o__Lactobacillales	f__Streptococcaceae	g__Lactococcus	s__piscium	10.5532	1.34732	0.273444	4.92721	2.79794e-06	0.0001192	TRUE	116	CD
60520	k__Bacteria	p__Firmicutes	c__Bacilli	o__Lactobacillales	f__Lactobacillaceae	g__Lactobacillus	s__paraplantarum	1.77887	1.34883	0.390409	3.45492	0.000769652	0.00761177	TRUE	116	CD
1457141	k__Bacteria	p__Chlamydiae	c__Chlamydiia	o__Chlamydiales	f__Chlamydiaceae	g__Chlamydia	s__avium	0.486263	1.34941	0.325459	4.14618	6.46194e-05	0.00114829	TRUE	116	CD
1252	k__Bacteria	p__Firmicutes	c__Bacilli	o__Lactobacillales	f__Leuconostocaceae	g__Leuconostoc	s__carnosum	0.587765	1.34958	0.342352	3.94208	0.000138566	0.00203742	TRUE	116	CD
1581680	k__Bacteria	p__Proteobacteria	c__Betaproteobacteria	o__Nitrosomonadales	f__Methylophilaceae	g__Candidatus Methylopumilus	s__turicensis	0.62053	1.3512	0.372804	3.62442	0.000431336	0.00479375	TRUE	116	CD
293371	k__Bacteria	p__Firmicutes	c__Bacilli	o__Lactobacillales	f__Lactobacillaceae	g__Lactobacillus	s__oligofermentans	1.09868	1.35355	0.367937	3.67876	0.000356817	0.00423466	TRUE	116	CD
1866325	k__Bacteria	p__Proteobacteria	c__Alphaproteobacteria	o__Sphingomonadales	f__Sphingomonadaceae	g__Sphingopyxis	s__sp. MG	0.325778	1.35449	0.366436	3.69638	0.000335394	0.00405278	TRUE	116	CD
388640	k__Bacteria	p__Proteobacteria	c__Alphaproteobacteria	o__Rhizobiales	f__Bartonellaceae	g__Bartonella	s__australis	0.380758	1.35765	0.307131	4.42042	2.23011e-05	0.000542815	TRUE	116	CD
657445	k__Bacteria	p__Proteobacteria	c__Gammaproteobacteria	o__Thiotrichales	f__Francisellaceae	g__Francisella	s__noatunensis	0.273265	1.35888	0.282723	4.80642	4.64567e-06	0.000171529	TRUE	116	CD
1660076	k__Bacteria	p__Proteobacteria	c__Epsilonproteobacteria	o__Campylobacterales	f__Campylobacteraceae	g__Campylobacter	s__sp. RM12175	0.274109	1.35929	0.282342	4.81433	4.49497e-06	0.000169079	TRUE	116	CD
1427364	k__Bacteria	p__Proteobacteria	c__Gammaproteobacteria	o__Aeromonadales	f__Succinivibrionaceae	g__Candidatus Thioglobus	s__singularis	0.73275	1.36272	0.395452	3.44598	0.000793101	0.00770606	TRUE	116	CD
1679001	k__Bacteria	p__Proteobacteria	c__Gammaproteobacteria	o__Pasteurellales	f__Pasteurellaceae	g__Basfia	s__Pasteurellaceae bacterium NI1060	0.323728	1.3633	0.298761	4.56316	1.26032e-05	0.000356808	TRUE	116	CD
782	k__Bacteria	p__Proteobacteria	c__Alphaproteobacteria	o__Rickettsiales	f__Rickettsiaceae	g__Rickettsia	s__prowazekii	0.374224	1.3635	0.343518	3.96923	0.000125378	0.00189378	TRUE	116	CD
887061	k__Bacteria	p__Proteobacteria	c__Betaproteobacteria	o__Nitrosomonadales	f__Methylophilaceae	g__Methylovorus	s__sp. MP688	0.305442	1.36442	0.291252	4.68466	7.68597e-06	0.000238696	TRUE	116	CD
208223	k__Bacteria	p__Proteobacteria	c__Gammaproteobacteria	o__Enterobacterales	f__Enterobacteriaceae	g__Kosakonia	s__cowanii	2.97014	1.36742	0.414763	3.29687	0.00129791	0.0108365	TRUE	116	CD
234827	k__Bacteria	p__Proteobacteria	c__Alphaproteobacteria	o__Rickettsiales	f__Candidatus Midichloriaceae	g__Candidatus Midichloria	s__mitochondrii	0.271058	1.36873	0.241616	5.66493	1.08706e-07	1.16526e-05	TRUE	116	CD
1934254	k__Bacteria	p__Proteobacteria	c__Gammaproteobacteria	o__Enterobacterales	f__Enterobacteriaceae	g__Klebsiella	s__sp. M5al	0.278561	1.37168	0.325051	4.2199	4.87574e-05	0.000941982	TRUE	116	CD
146939	k__Bacteria	p__Proteobacteria	c__Betaproteobacteria	o__Rhodocyclales	f__Rhodocyclaceae	g__Azospira	s__oryzae	0.569205	1.37261	0.361149	3.80068	0.00023154	0.00307763	TRUE	116	CD
178339	k__Bacteria	p__Actinobacteria	c__Actinobacteria	o__Actinomycetales	f__Actinomycetaceae	g__Actinomyces	s__hongkongensis	10.0935	1.37355	0.378901	3.6251	0.000430319	0.00479375	TRUE	116	CD
39765	k__Bacteria	p__Proteobacteria	c__Gammaproteobacteria	o__Thiotrichales	f__Piscirickettsiaceae	g__Hydrogenovibrio	s__crunogenus	1.14517	1.37409	0.346983	3.9601	0.000129673	0.00194101	TRUE	116	CD
1610	k__Bacteria	p__Firmicutes	c__Bacilli	o__Lactobacillales	f__Lactobacillaceae	g__Lactobacillus	s__coryniformis	3.94616	1.37465	0.460021	2.98823	0.00342547	0.0218062	TRUE	116	CD
481146	k__Bacteria	p__Proteobacteria	c__Alphaproteobacteria	o__Rhodospirillales	f__Acetobacteraceae	g__Acetobacter	s__ascendens	0.392541	1.37497	0.357898	3.8418	0.000199682	0.00273063	TRUE	116	CD
224012	k__Bacteria	p__Cyanobacteria	c__	o__Nostocales	f__Nostocaceae	g__Nostoc	s__piscinale	0.55281	1.37879	0.401532	3.43383	0.00082606	0.00791066	TRUE	116	CD
1295609	k__Bacteria	p__Thermodesulfobacteria	c__Thermodesulfobacteria	o__Thermodesulfobacteriales	f__Thermodesulfobacteriaceae	g__Thermodesulfobacterium	s__geofontis	0.488126	1.37925	0.341336	4.04074	9.61365e-05	0.00151404	TRUE	116	CD
47877	k__Bacteria	p__Proteobacteria	c__Gammaproteobacteria	o__Pseudomonadales	f__Pseudomonadaceae	g__Pseudomonas	s__amygdali	0.472144	1.38107	0.447108	3.0889	0.00251453	0.0174078	TRUE	116	CD
179879	k__Bacteria	p__Proteobacteria	c__Betaproteobacteria	o__Burkholderiales	f__Burkholderiaceae	g__Burkholderia	s__anthina	0.37762	1.38217	0.309227	4.46974	1.83337e-05	0.000465059	TRUE	116	CD
1903694	k__Bacteria	p__Proteobacteria	c__Gammaproteobacteria	o__Aeromonadales	f__Aeromonadaceae	g__Oceanisphaera	s__avium	0.453188	1.38283	0.36207	3.81925	0.000216599	0.00292584	TRUE	116	CD
139	k__Bacteria	p__Spirochaetes	c__Spirochaetia	o__Spirochaetales	f__Borreliaceae	g__Borreliella	s__burgdorferi	0.424653	1.38584	0.371153	3.73388	0.000293794	0.00363845	TRUE	116	CD
1410383	k__Bacteria	p__Proteobacteria	c__Gammaproteobacteria	o__Enterobacterales	f__Enterobacteriaceae	g__Candidatus Tachikawaea	s__gelatinosa	0.287027	1.38591	0.308376	4.4942	1.66276e-05	0.000434127	TRUE	116	CD
114527	k__Bacteria	p__Firmicutes	c__Clostridia	o__Clostridiales	f__Clostridiales Family XIII. Incertae Sedis	g__Mogibacterium	s__diversum	38.057	1.38612	0.313635	4.41954	2.23791e-05	0.000542815	TRUE	116	CD
29471	k__Bacteria	p__Proteobacteria	c__Gammaproteobacteria	o__Enterobacterales	f__Pectobacteriaceae	g__Pectobacterium	s__atrosepticum	1.18885	1.38671	0.496987	2.79024	0.00615939	0.0329062	TRUE	116	CD
497724	k__Bacteria	p__Proteobacteria	c__Epsilonproteobacteria	o__Campylobacterales	f__Campylobacteraceae	g__Campylobacter	s__subantarcticus	0.529612	1.39291	0.394408	3.53165	0.000593583	0.00624202	TRUE	116	CD
29554	k__Bacteria	p__Tenericutes	c__Mollicutes	o__Mycoplasmatales	f__Mycoplasmataceae	g__Mycoplasma	s__canadense	0.67525	1.39606	0.506666	2.75538	0.00680954	0.0355229	TRUE	116	CD
571800	k__Bacteria	p__Proteobacteria	c__Gammaproteobacteria	o__Pseudomonadales	f__Moraxellaceae	g__Psychrobacter	s__sp. G	0.275691	1.3987	0.286117	4.88855	3.29357e-06	0.000131972	TRUE	116	CD
935293	k__Bacteria	p__Proteobacteria	c__Gammaproteobacteria	o__Enterobacterales	f__Yersiniaceae	g__Yersinia	s__entomophaga	0.595959	1.39878	0.42651	3.27959	0.0013728	0.0113066	TRUE	116	CD
1699624	k__Bacteria	p__Proteobacteria	c__Gammaproteobacteria	o__Pseudomonadales	f__Moraxellaceae	g__Psychrobacter	s__sp. P11G5	0.338956	1.40061	0.327821	4.2725	3.98019e-05	0.000834587	TRUE	116	CD
2051552	k__Bacteria	p__Actinobacteria	c__Actinobacteria	o__Corynebacteriales	f__Mycobacteriaceae	g__Mycobacterium	s__sp. PYR15	0.257916	1.40139	0.246763	5.6791	1.01891e-07	1.16205e-05	TRUE	116	CD
1500960	k__Bacteria	p__Proteobacteria	c__Epsilonproteobacteria	o__Campylobacterales	f__Campylobacteraceae	g__Campylobacter	s__sp. RM16704	0.494792	1.40172	0.414244	3.38379	0.000975773	0.00883513	TRUE	116	CD
109790	k__Bacteria	p__Firmicutes	c__Bacilli	o__Lactobacillales	f__Lactobacillaceae	g__Lactobacillus	s__jensenii	3.668	1.40549	0.378546	3.71285	0.000316474	0.00387837	TRUE	116	CD
1546149	k__Bacteria	p__Proteobacteria	c__Betaproteobacteria	o__Burkholderiales	f__Comamonadaceae	g__Diaphorobacter	s__polyhydroxybutyrativorans	0.303965	1.40882	0.334372	4.21335	5e-05	0.000949372	TRUE	116	CD
1821621	k__Bacteria	p__Proteobacteria	c__Gammaproteobacteria	o__Oceanospirillales	f__Oceanospirillaceae	g__Marinobacterium	s__aestuarii	4.02637	1.41279	0.356089	3.96751	0.000126177	0.00189722	TRUE	116	CD
1712675	k__Bacteria	p__Firmicutes	c__Erysipelotrichia	o__Erysipelotrichales	f__Erysipelotrichaceae	g__Turicibacter	s__sp. H121	162.357	1.41486	0.386385	3.66179	0.00037867	0.0043676	TRUE	116	CD
1763363	k__Bacteria	p__Cyanobacteria	c__Gloeobacteria	o__Gloeobacterales	f__Gloeobacteraceae	g__Gloeobacter	s__cyanobacterium endosymbiont of Rhopalodia gibberula	0.301933	1.41777	0.292864	4.84105	4.02014e-06	0.000155336	TRUE	116	CD
850	k__Bacteria	p__Fusobacteria	c__Fusobacteriia	o__Fusobacteriales	f__Fusobacteriaceae	g__Fusobacterium	s__mortiferum	7.54387	1.4192	0.361241	3.92869	0.000145547	0.00211203	TRUE	116	CD
399742	k__Bacteria	p__Proteobacteria	c__Gammaproteobacteria	o__Enterobacterales	f__Enterobacteriaceae	g__Enterobacter	s__sp. 638	3.88151	1.42094	0.445302	3.19097	0.00182448	0.013779	TRUE	116	CD
1967782	k__Bacteria	p__Chlamydiae	c__Chlamydiia	o__Chlamydiales	f__Chlamydiaceae	g__Chlamydia	s__sp. H15-1957-10C	0.313904	1.4218	0.321565	4.42148	2.22076e-05	0.000542815	TRUE	116	CD
1611770	k__Bacteria	p__Proteobacteria	c__Gammaproteobacteria	o__Pseudomonadales	f__Pseudomonadaceae	g__Pseudomonas	s__sp. MRSN12121	0.529401	1.42208	0.43462	3.27201	0.00140691	0.0115152	TRUE	116	CD
60217	k__Bacteria	p__Proteobacteria	c__Gammaproteobacteria	o__Alteromonadales	f__Shewanellaceae	g__Shewanella	s__violacea	0.464235	1.42395	0.363583	3.91645	0.000152219	0.00218971	TRUE	116	CD
1778264	k__Bacteria	p__Proteobacteria	c__Gammaproteobacteria	o__Enterobacterales	f__Enterobacteriaceae	g__Candidatus Mikella	s__endobia	0.271895	1.42397	0.302216	4.71177	6.87568e-06	0.000226217	TRUE	116	CD
2259647	k__Bacteria	p__Proteobacteria	c__Gammaproteobacteria	o__Enterobacterales	f__Enterobacteriaceae	g__Raoultella	s__sp. X13	0.289216	1.42421	0.3753	3.79486	0.000236421	0.00310525	TRUE	116	CD
1903686	k__Bacteria	p__Firmicutes	c__Bacilli	o__Lactobacillales	f__Carnobacteriaceae	g__Jeotgalibaca	s__sp. PTS2502	1.59749	1.4258	0.414328	3.44125	0.000805795	0.00780009	TRUE	116	CD
1326	k__Bacteria	p__Firmicutes	c__Bacilli	o__Lactobacillales	f__Streptococcaceae	g__Streptococcus	s__acidominimus	5.65488	1.42751	0.448928	3.17981	0.00189025	0.0140836	TRUE	116	CD
2026240	k__Bacteria	p__Proteobacteria	c__Gammaproteobacteria	o__Enterobacterales	f__Enterobacteriaceae	g__Klebsiella	s__quasivariicola	0.723016	1.42831	0.501233	2.8496	0.00518132	0.028937	TRUE	116	CD
2005703	k__Bacteria	p__Firmicutes	c__Bacilli	o__Lactobacillales	f__Enterococcaceae	g__Enterococcus	s__wangshanyuanii	13.6119	1.43079	0.287077	4.98399	2.19895e-06	0.000101488	TRUE	116	CD
246432	k__Bacteria	p__Firmicutes	c__Bacilli	o__Bacillales	f__Staphylococcaceae	g__Staphylococcus	s__equorum	0.568459	1.43169	0.452271	3.16556	0.00197751	0.0144746	TRUE	116	CD
2282656	k__Bacteria	p__Actinobacteria	c__Actinobacteria	o__Micrococcales	f__Microbacteriaceae	g__Humibacter	s__sp. BT305	0.742475	1.43438	0.495401	2.89538	0.00452644	0.0264347	TRUE	116	CD
1917441	k__Bacteria	p__Firmicutes	c__Bacilli	o__Lactobacillales	f__Streptococcaceae	g__Streptococcus	s__ruminantium	0.288684	1.43438	0.29612	4.84393	3.97206e-06	0.000155336	TRUE	116	CD
392416	k__Bacteria	p__Firmicutes	c__Bacilli	o__Lactobacillales	f__Lactobacillaceae	g__Lactobacillus	s__crustorum	0.749714	1.43684	0.443143	3.24237	0.00154801	0.0124553	TRUE	116	CD
80854	k__Bacteria	p__Proteobacteria	c__Gammaproteobacteria	o__Alteromonadales	f__Moritellaceae	g__Moritella	s__viscosa	0.466066	1.43855	0.346017	4.15747	6.19049e-05	0.00111195	TRUE	116	CD
97478	k__Bacteria	p__Firmicutes	c__Bacilli	o__Lactobacillales	f__Lactobacillaceae	g__Lactobacillus	s__mucosae	13.3459	1.44298	0.476067	3.03104	0.00300613	0.0199787	TRUE	116	CD
1622	k__Bacteria	p__Firmicutes	c__Bacilli	o__Lactobacillales	f__Lactobacillaceae	g__Lactobacillus	s__murinus	7.01187	1.44662	0.315627	4.58331	1.16174e-05	0.000335692	TRUE	116	CD
1915310	k__Bacteria	p__Proteobacteria	c__Gammaproteobacteria	o__Enterobacterales	f__Enterobacteriaceae	g__Enterobacter	s__cloacae complex sp. ECNIH7	0.349104	1.4528	0.485413	2.99292	0.00337703	0.0216915	TRUE	116	CD
1495769	k__Bacteria	p__Proteobacteria	c__Gammaproteobacteria	o__Oceanospirillales	f__Halomonadaceae	g__Candidatus Evansia	s__muelleri	0.337314	1.4534	0.287065	5.06298	1.56866e-06	8.27405e-05	TRUE	116	CD
1281	k__Bacteria	p__Firmicutes	c__Bacilli	o__Bacillales	f__Staphylococcaceae	g__Staphylococcus	s__carnosus	0.479749	1.4536	0.350903	4.14246	6.55393e-05	0.00115231	TRUE	116	CD
389348	k__Bacteria	p__Chlamydiae	c__Chlamydiia	o__Parachlamydiales	f__Parachlamydiaceae	g__Candidatus Protochlamydia	s__naegleriophila	0.386228	1.45503	0.341261	4.2637	4.11814e-05	0.000844728	TRUE	116	CD
155085	k__Bacteria	p__Firmicutes	c__Bacilli	o__Bacillales	f__Staphylococcaceae	g__Staphylococcus	s__lutrae	0.79489	1.45745	0.387974	3.75657	0.000271052	0.00343781	TRUE	116	CD
1235990	k__Bacteria	p__Proteobacteria	c__Gammaproteobacteria	o__Enterobacterales	f__Erwiniaceae	g__Pantoea	s__Candidatus Pantoea carbekii	0.343263	1.45843	0.353745	4.12283	7.06042e-05	0.00120937	TRUE	116	CD
1255	k__Bacteria	p__Firmicutes	c__Bacilli	o__Lactobacillales	f__Lactobacillaceae	g__Pediococcus	s__pentosaceus	11.2472	1.46005	0.470184	3.10528	0.00238952	0.0167166	TRUE	116	CD
61648	k__Bacteria	p__Proteobacteria	c__Gammaproteobacteria	o__Enterobacterales	f__Enterobacteriaceae	g__Kluyvera	s__intermedia	9.7931	1.46025	0.455931	3.2028	0.00175707	0.0134533	TRUE	116	CD
53346	k__Bacteria	p__Firmicutes	c__Bacilli	o__Lactobacillales	f__Enterococcaceae	g__Enterococcus	s__mundtii	14.2554	1.46056	0.252081	5.79401	6.0089e-08	7.67984e-06	TRUE	116	CD
1545702	k__Bacteria	p__Firmicutes	c__Bacilli	o__Lactobacillales	f__Lactobacillaceae	g__Lactobacillus	s__sp. wkB8	0.309276	1.46404	0.304212	4.81255	4.52845e-06	0.000169079	TRUE	116	CD
1314	k__Bacteria	p__Firmicutes	c__Bacilli	o__Lactobacillales	f__Streptococcaceae	g__Streptococcus	s__pyogenes	61.0789	1.46435	0.308943	4.73986	6.1234e-06	0.000206681	TRUE	116	CD
1620392	k__Bacteria	p__Proteobacteria	c__Gammaproteobacteria	o__Cellvibrionales	f__Spongiibacteraceae	g__Spongiibacter	s__sp. IMCC21906	0.522233	1.46595	0.394924	3.71197	0.000317459	0.00387837	TRUE	116	CD
1534110	k__Bacteria	p__Proteobacteria	c__Gammaproteobacteria	o__Pseudomonadales	f__Pseudomonadaceae	g__Pseudomonas	s__sp. DR 5-09	0.293569	1.46695	0.32654	4.4924	1.67482e-05	0.000434127	TRUE	116	CD
1741	k__Bacteria	p__Thermodesulfobacteria	c__Thermodesulfobacteria	o__Thermodesulfobacteriales	f__Thermodesulfobacteriaceae	g__Thermodesulfobacterium	s__commune	0.754827	1.46851	0.42938	3.42006	0.00086494	0.0081422	TRUE	116	CD
1313	k__Bacteria	p__Firmicutes	c__Bacilli	o__Lactobacillales	f__Streptococcaceae	g__Streptococcus	s__pneumoniae	136.202	1.4705	0.378922	3.88075	0.000173396	0.00245189	TRUE	116	CD
1348	k__Bacteria	p__Firmicutes	c__Bacilli	o__Lactobacillales	f__Streptococcaceae	g__Streptococcus	s__parauberis	3.02307	1.4764	0.466148	3.16724	0.00196705	0.0144746	TRUE	116	CD
648999	k__Bacteria	p__Actinobacteria	c__Actinobacteria	o__Micromonosporales	f__Micromonosporaceae	g__Micromonospora	s__sp. L5	0.308825	1.47689	0.362454	4.0747	8.46519e-05	0.00139043	TRUE	116	CD
145458	k__Bacteria	p__Actinobacteria	c__Actinobacteria	o__Micrococcales	f__Microbacteriaceae	g__Rathayibacter	s__toxicus	0.388917	1.47761	0.390407	3.78478	0.000245101	0.00319156	TRUE	116	CD
28031	k__Bacteria	p__Firmicutes	c__Bacilli	o__Bacillales	f__Bacillaceae	g__Lysinibacillus	s__fusiformis	0.423995	1.49126	0.344733	4.32584	3.23459e-05	0.000697957	TRUE	116	CD
488	k__Bacteria	p__Proteobacteria	c__Betaproteobacteria	o__Neisseriales	f__Neisseriaceae	g__Neisseria	s__mucosa	1.62972	1.4947	0.525999	2.84163	0.00530375	0.029325	TRUE	116	CD
1778540	k__Bacteria	p__Proteobacteria	c__Gammaproteobacteria	o__Enterobacterales	f__Pectobacteriaceae	g__Dickeya	s__fangzhongdai	0.436838	1.49578	0.425645	3.51414	0.000630048	0.00647613	TRUE	116	CD
497725	k__Bacteria	p__Proteobacteria	c__Gammaproteobacteria	o__Enterobacterales	f__Enterobacteriaceae	g__Kosakonia	s__oryzae	1.90677	1.49598	0.544172	2.7491	0.00693306	0.0359977	TRUE	116	CD
1340	k__Bacteria	p__Firmicutes	c__Bacilli	o__Lactobacillales	f__Streptococcaceae	g__Streptococcus	s__porcinus	4.85519	1.49636	0.362049	4.13303	6.79271e-05	0.00118801	TRUE	116	CD
2282310	k__Bacteria	p__Proteobacteria	c__Gammaproteobacteria	o__Enterobacterales	f__Enterobacteriaceae	g__Leclercia	s__sp. W6	0.380179	1.50804	0.397327	3.79545	0.00023592	0.00310525	TRUE	116	CD
1720343	k__Bacteria	p__Proteobacteria	c__Gammaproteobacteria	o__Alteromonadales	f__Pseudoalteromonadaceae	g__Pseudoalteromonas	s__sp. 1_2015MBL_MicDiv	0.295425	1.51707	0.346662	4.37623	2.65495e-05	0.000608442	TRUE	116	CD
1318743	k__Bacteria	p__Proteobacteria	c__Alphaproteobacteria	o__Rhizobiales	f__Bartonellaceae	g__Bartonella	s__ancashensis	0.308337	1.51952	0.350993	4.3292	3.19238e-05	0.000693351	TRUE	116	CD
1674146	k__Bacteria	p__Spirochaetes	c__Spirochaetia	o__Spirochaetales	f__Borreliaceae	g__Borreliella	s__Borrelia mayonii	0.436459	1.52841	0.416935	3.66583	0.000373352	0.00435224	TRUE	116	CD
54736	k__Bacteria	p__Proteobacteria	c__Gammaproteobacteria	o__Enterobacterales	f__Enterobacteriaceae	g__Salmonella	s__bongori	2.41171	1.52913	0.571287	2.67663	0.00851379	0.0417276	TRUE	116	CD
197614	k__Bacteria	p__Firmicutes	c__Bacilli	o__Lactobacillales	f__Streptococcaceae	g__Streptococcus	s__pasteurianus	411.081	1.53159	0.253708	6.03681	1.93562e-08	4.02003e-06	TRUE	116	CD
716	k__Bacteria	p__Proteobacteria	c__Gammaproteobacteria	o__Pasteurellales	f__Pasteurellaceae	g__Actinobacillus	s__suis	0.750323	1.5318	0.462272	3.31364	0.0012289	0.0103383	TRUE	116	CD
45658	k__Bacteria	p__Proteobacteria	c__Gammaproteobacteria	o__Vibrionales	f__Vibrionaceae	g__Vibrio	s__scophthalmi	2.23469	1.53455	0.44675	3.43491	0.000823076	0.00790486	TRUE	116	CD
216938	k__Bacteria	p__Tenericutes	c__Mollicutes	o__Entomoplasmatales	f__Spiroplasmataceae	g__Spiroplasma	s__helicoides	0.764835	1.53474	0.411219	3.73218	0.000295568	0.00363845	TRUE	116	CD
61646	k__Bacteria	p__Proteobacteria	c__Gammaproteobacteria	o__Enterobacterales	f__Enterobacteriaceae	g__Lelliottia	s__amnigena	7.52306	1.53672	0.359975	4.26898	4.03486e-05	0.000837991	TRUE	116	CD
47770	k__Bacteria	p__Firmicutes	c__Bacilli	o__Lactobacillales	f__Lactobacillaceae	g__Lactobacillus	s__crispatus	0.639488	1.5396	0.438877	3.50804	0.000643258	0.00655689	TRUE	116	CD
1660074	k__Bacteria	p__Proteobacteria	c__Epsilonproteobacteria	o__Campylobacterales	f__Campylobacteraceae	g__Campylobacter	s__sp. RM8964	0.414497	1.53973	0.382463	4.02583	0.000101637	0.00158564	TRUE	116	CD
1920114	k__Bacteria	p__Proteobacteria	c__Gammaproteobacteria	o__Enterobacterales	f__Enterobacteriaceae	g__Leclercia	s__sp. LSNIH1	0.280544	1.54334	0.342492	4.50622	1.5847e-05	0.000424673	TRUE	116	CD
52133	k__Bacteria	p__Proteobacteria	c__Gammaproteobacteria	o__Pseudomonadales	f__Moraxellaceae	g__Acinetobacter	s__venetianus	0.40931	1.55359	0.311222	4.99192	2.12592e-06	0.000100342	TRUE	116	CD
317936	k__Bacteria	p__Cyanobacteria	c__	o__Nostocales	f__Nostocaceae	g__Nostoc	s__sp. PCC 7107	0.604899	1.55768	0.443347	3.51346	0.000631511	0.00647613	TRUE	116	CD
1096243	k__Bacteria	p__Proteobacteria	c__Gammaproteobacteria	o__Alteromonadales	f__Idiomarinaceae	g__Idiomarina	s__piscisalsi	0.322741	1.56507	0.323143	4.84328	3.98275e-06	0.000155336	TRUE	116	CD
1702238	k__Bacteria	p__Firmicutes	c__Clostridia	o__Clostridiales	f__Clostridiaceae	g__Clostridium	s__sp. MF28	0.593077	1.56613	0.57204	2.7378	0.00716058	0.0368909	TRUE	116	CD
1612	k__Bacteria	p__Firmicutes	c__Bacilli	o__Lactobacillales	f__Lactobacillaceae	g__Lactobacillus	s__farciminis	1.0344	1.5673	0.425127	3.68667	0.00034704	0.00416322	TRUE	116	CD
34021	k__Bacteria	p__Proteobacteria	c__Alphaproteobacteria	o__Rhizobiales	f__Rhizobiaceae	g__Liberibacter	s__Candidatus Liberibacter asiaticus	0.328544	1.56786	0.320734	4.88835	3.29631e-06	0.000131972	TRUE	116	CD
43675	k__Bacteria	p__Actinobacteria	c__Actinobacteria	o__Micrococcales	f__Micrococcaceae	g__Rothia	s__mucilaginosa	205.939	1.57202	0.331007	4.7492	5.89148e-06	0.000203931	TRUE	116	CD
248315	k__Bacteria	p__Firmicutes	c__Negativicutes	o__Veillonellales	f__Veillonellaceae	g__Veillonella	s__rodentium	36.0182	1.57345	0.362083	4.34557	2.99445e-05	0.000667824	TRUE	116	CD
1839799	k__Bacteria	p__Firmicutes	c__Bacilli	o__Lactobacillales	f__Streptococcaceae	g__Streptococcus	s__sp. FDAARGOS_192	147.373	1.57545	0.580024	2.71619	0.00761457	0.0385647	TRUE	116	CD
216936	k__Bacteria	p__Tenericutes	c__Mollicutes	o__Entomoplasmatales	f__Spiroplasmataceae	g__Spiroplasma	s__diminutum	0.58576	1.57881	0.399149	3.95544	0.000131921	0.00195703	TRUE	116	CD
83683	k__Bacteria	p__Firmicutes	c__Bacilli	o__Lactobacillales	f__Lactobacillaceae	g__Lactobacillus	s__amylolyticus	1.59687	1.58166	0.448152	3.52929	0.00059838	0.00626256	TRUE	116	CD
1851167	k__Bacteria	p__Actinobacteria	c__Actinobacteria	o__Streptomycetales	f__Streptomycetaceae	g__Streptomyces	s__sp. 11-1-2	0.722894	1.58831	0.503308	3.15574	0.0020398	0.0148321	TRUE	116	CD
35755	k__Bacteria	p__Actinobacteria	c__Actinobacteria	o__Corynebacteriales	f__Corynebacteriaceae	g__Corynebacterium	s__kutscheri	0.861845	1.59205	0.325587	4.88978	3.27661e-06	0.000131972	TRUE	116	CD
56426	k__Bacteria	p__Proteobacteria	c__Alphaproteobacteria	o__Rhizobiales	f__Bartonellaceae	g__Bartonella	s__clarridgeiae	0.275691	1.59261	0.277265	5.74398	7.56727e-08	9.31334e-06	TRUE	116	CD
2036206	k__Bacteria	p__Firmicutes	c__Bacilli	o__Lactobacillales	f__Aerococcaceae	g__Suicoccus	s__acidiformans	5.26999	1.59867	0.333398	4.79507	4.87045e-06	0.000177852	TRUE	116	CD
1590	k__Bacteria	p__Firmicutes	c__Bacilli	o__Lactobacillales	f__Lactobacillaceae	g__Lactobacillus	s__plantarum	198.383	1.5993	0.346664	4.6134	1.02825e-05	0.00030238	TRUE	116	CD
119394	k__Bacteria	p__Thermotogae	c__Thermotogae	o__Thermotogales	f__Thermotogaceae	g__Pseudothermotoga	s__thermarum	0.395761	1.60562	0.393358	4.08183	8.24141e-05	0.0013625	TRUE	116	CD
28049	k__Bacteria	p__Actinobacteria	c__Actinobacteria	o__Acidothermales	f__Acidothermaceae	g__Acidothermus	s__cellulolyticus	0.559771	1.60928	0.356597	4.51288	1.54292e-05	0.00041684	TRUE	116	CD
1335	k__Bacteria	p__Firmicutes	c__Bacilli	o__Lactobacillales	f__Streptococcaceae	g__Streptococcus	s__equinus	133.996	1.60987	0.416318	3.86693	0.000182319	0.00253493	TRUE	116	CD
477976	k__Bacteria	p__Deferribacteres	c__Deferribacteres	o__Deferribacterales	f__Deferribacteraceae	g__Calditerrivibrio	s__nitroreducens	1.66145	1.61079	0.368957	4.36578	2.76619e-05	0.000629593	TRUE	116	CD
413503	k__Bacteria	p__Proteobacteria	c__Gammaproteobacteria	o__Enterobacterales	f__Enterobacteriaceae	g__Cronobacter	s__malonaticus	0.574765	1.6136	0.467401	3.45229	0.0007765	0.00765671	TRUE	116	CD
1613	k__Bacteria	p__Firmicutes	c__Bacilli	o__Lactobacillales	f__Lactobacillaceae	g__Lactobacillus	s__fermentum	27.0626	1.61366	0.472096	3.41808	0.000870676	0.00815002	TRUE	116	CD
100901	k__Bacteria	p__Proteobacteria	c__Alphaproteobacteria	o__Rickettsiales	f__Anaplasmataceae	g__Wolbachia	s__endosymbiont of Onchocerca ochengi	0.402244	1.61381	0.436186	3.69981	0.00033137	0.00401877	TRUE	116	CD
2081702	k__Bacteria	p__Actinobacteria	c__Actinobacteria	o__Actinomycetales	f__Actinomycetaceae	g__Actinomyces	s__sp. oral taxon 897	5.92308	1.61723	0.382122	4.23223	4.64986e-05	0.000908911	TRUE	116	CD
483	k__Bacteria	p__Proteobacteria	c__Betaproteobacteria	o__Neisseriales	f__Neisseriaceae	g__Neisseria	s__cinerea	0.425335	1.61955	0.426939	3.79339	0.000237665	0.00310929	TRUE	116	CD
1166130	k__Bacteria	p__Proteobacteria	c__Gammaproteobacteria	o__Enterobacterales	f__Enterobacteriaceae	g__Enterobacter	s__sp. R4-368	0.271895	1.6217	0.340494	4.76277	5.56956e-06	0.00019689	TRUE	116	CD
1472345	k__Bacteria	p__Proteobacteria	c__Betaproteobacteria	o__Burkholderiales	f__Alcaligenaceae	g__Basilea	s__psittacipulmonis	1.24798	1.62286	0.473948	3.42413	0.000853279	0.00805525	TRUE	116	CD
220622	k__Bacteria	p__Proteobacteria	c__Epsilonproteobacteria	o__Campylobacterales	f__Campylobacteraceae	g__Sulfurospirillum	s__sp. JPD-1	0.509885	1.62415	0.368296	4.40991	2.32479e-05	0.000553226	TRUE	116	CD
1382	k__Bacteria	p__Actinobacteria	c__Coriobacteriia	o__Coriobacteriales	f__Atopobiaceae	g__Atopobium	s__parvulum	24.1534	1.64264	0.293522	5.59632	1.48548e-07	1.37118e-05	TRUE	116	CD
1487956	k__Bacteria	p__Actinobacteria	c__Actinobacteria	o__Corynebacteriales	f__Corynebacteriaceae	g__Corynebacterium	s__sp. ATCC 6931	0.469068	1.64312	0.407732	4.0299	0.000100105	0.0015691	TRUE	116	CD
712122	k__Bacteria	p__Actinobacteria	c__Actinobacteria	o__Actinomycetales	f__Actinomycetaceae	g__Actinomyces	s__sp. oral taxon 414	28.3078	1.64314	0.323207	5.08387	1.43386e-06	7.68503e-05	TRUE	116	CD
52773	k__Bacteria	p__Actinobacteria	c__Actinobacteria	o__Actinomycetales	f__Actinomycetaceae	g__Schaalia	s__meyeri	10.9719	1.65576	0.363016	4.56111	1.27082e-05	0.000356808	TRUE	116	CD
70258	k__Bacteria	p__Firmicutes	c__Bacilli	o__Bacillales	f__Staphylococcaceae	g__Staphylococcus	s__piscifermentans	1.21585	1.66401	0.383506	4.33895	3.07303e-05	0.000676271	TRUE	116	CD
101534	k__Bacteria	p__Proteobacteria	c__Gammaproteobacteria	o__Enterobacterales	f__Enterobacteriaceae	g__Candidatus Blochmannia	s__pennsylvanicus	0.380016	1.66655	0.371127	4.49052	1.68746e-05	0.000434127	TRUE	116	CD
2172103	k__Bacteria	p__Proteobacteria	c__Gammaproteobacteria	o__Enterobacterales	f__Enterobacteriaceae	g__Limnobaculum	s__parvum	0.868086	1.66918	0.410341	4.06779	8.68788e-05	0.00139772	TRUE	116	CD
756828	k__Bacteria	p__Firmicutes	c__Bacilli	o__Bacillales	f__Bacillaceae	g__Bacillus	s__sp. WP8	0.352072	1.67367	0.303752	5.50999	2.19436e-07	1.86971e-05	TRUE	116	CD
2047	k__Bacteria	p__Actinobacteria	c__Actinobacteria	o__Micrococcales	f__Micrococcaceae	g__Rothia	s__dentocariosa	6.04036	1.67494	0.376326	4.45077	1.97718e-05	0.000490312	TRUE	116	CD
739	k__Bacteria	p__Proteobacteria	c__Gammaproteobacteria	o__Pasteurellales	f__Pasteurellaceae	g__Aggregatibacter	s__segnis	2.36919	1.6754	0.524479	3.1944	0.00180466	0.0137684	TRUE	116	CD
336988	k__Bacteria	p__Firmicutes	c__Bacilli	o__Lactobacillales	f__Leuconostocaceae	g__Oenococcus	s__kitaharae	0.776376	1.69022	0.435345	3.88248	0.000172308	0.00244693	TRUE	116	CD
106578	k__Bacteria	p__Firmicutes	c__Clostridia	o__Thermoanaerobacterales	f__Thermoanaerobacteraceae	g__Thermoanaerobacter	s__siderophilus	0.561011	1.69132	0.490228	3.45008	0.000782287	0.00769095	TRUE	116	CD
1587	k__Bacteria	p__Firmicutes	c__Bacilli	o__Lactobacillales	f__Lactobacillaceae	g__Lactobacillus	s__helveticus	10.7149	1.69549	0.599647	2.82749	0.00552773	0.0302614	TRUE	116	CD
1868135	k__Bacteria	p__Proteobacteria	c__Gammaproteobacteria	o__Enterobacterales	f__Enterobacteriaceae	g__Enterobacter	s__sp. HK169	0.281252	1.69999	0.366723	4.63563	9.39286e-06	0.000278683	TRUE	116	CD
315405	k__Bacteria	p__Firmicutes	c__Bacilli	o__Lactobacillales	f__Streptococcaceae	g__Streptococcus	s__gallolyticus	10.9759	1.70645	0.443247	3.84989	0.000193927	0.00266781	TRUE	116	CD
55601	k__Bacteria	p__Proteobacteria	c__Gammaproteobacteria	o__Vibrionales	f__Vibrionaceae	g__Vibrio	s__anguillarum	1.04106	1.71449	0.454047	3.77602	0.000252899	0.00323224	TRUE	116	CD
563169	k__Bacteria	p__Firmicutes	c__Bacilli	o__Bacillales	f__Bacillaceae	g__Bacillus	s__sp. SJ-10	0.257916	1.72114	0.382489	4.49985	1.62563e-05	0.000428726	TRUE	116	CD
148813	k__Bacteria	p__Proteobacteria	c__Epsilonproteobacteria	o__Campylobacterales	f__Helicobacteraceae	g__Sulfuricurvum	s__kujiense	1.73116	1.72273	0.397574	4.33311	3.14392e-05	0.000687319	TRUE	116	CD
1600	k__Bacteria	p__Firmicutes	c__Bacilli	o__Lactobacillales	f__Lactobacillaceae	g__Lactobacillus	s__acetotolerans	1.72002	1.72732	0.473356	3.64909	0.000395843	0.00450474	TRUE	116	CD
1338	k__Bacteria	p__Firmicutes	c__Bacilli	o__Lactobacillales	f__Streptococcaceae	g__Streptococcus	s__intermedius	26.7945	1.73558	0.313429	5.53739	1.93945e-07	1.696e-05	TRUE	116	CD
216931	k__Bacteria	p__Tenericutes	c__Mollicutes	o__Entomoplasmatales	f__Spiroplasmataceae	g__Spiroplasma	s__alleghenense	1.09581	1.73559	0.46111	3.76394	0.000264031	0.00336159	TRUE	116	CD
546	k__Bacteria	p__Proteobacteria	c__Gammaproteobacteria	o__Enterobacterales	f__Enterobacteriaceae	g__Citrobacter	s__freundii	68.842	1.7378	0.456984	3.80275	0.000229827	0.00307455	TRUE	116	CD
1913578	k__Bacteria	p__Proteobacteria	c__Alphaproteobacteria	o__Sphingomonadales	f__Sphingomonadaceae	g__Sphingopyxis	s__sp. LPB0140	0.730585	1.75274	0.408129	4.29456	3.65367e-05	0.000778279	TRUE	116	CD
52242	k__Bacteria	p__Firmicutes	c__Bacilli	o__Lactobacillales	f__Lactobacillaceae	g__Lactobacillus	s__gallinarum	0.363462	1.75277	0.491041	3.5695	0.000521432	0.00562571	TRUE	116	CD
283686	k__Bacteria	p__Proteobacteria	c__Gammaproteobacteria	o__Enterobacterales	f__Enterobacteriaceae	g__Kosakonia	s__radicincitans	0.744455	1.75285	0.543164	3.22712	0.00162568	0.012771	TRUE	116	CD
1304	k__Bacteria	p__Firmicutes	c__Bacilli	o__Lactobacillales	f__Streptococcaceae	g__Streptococcus	s__salivarius	1684.31	1.75569	0.503391	3.48772	0.000689103	0.00696015	TRUE	116	CD
283734	k__Bacteria	p__Firmicutes	c__Bacilli	o__Bacillales	f__Staphylococcaceae	g__Staphylococcus	s__pseudintermedius	1.45807	1.76258	0.454871	3.8749	0.00017712	0.00248401	TRUE	116	CD
195498	k__Bacteria	p__Cyanobacteria	c__	o__Synechococcales	f__Synechococcaceae	g__Synechococcus	s__sp. PCC 7117	0.412593	1.76339	0.357708	4.92968	2.76885e-06	0.0001192	TRUE	116	CD
1250153	k__Bacteria	p__Bacteroidetes	c__Flavobacteriia	o__Flavobacteriales	f__Flavobacteriaceae	g__Maribacter	s__sp. MAR_2009_60	0.401445	1.76511	0.359451	4.91056	3.00178e-06	0.000126265	TRUE	116	CD
891974	k__Bacteria	p__Proteobacteria	c__Gammaproteobacteria	o__Enterobacterales	f__Enterobacteriaceae	g__Shigella	s__Plautia stali symbiont	0.367931	1.77237	0.415889	4.26165	4.15083e-05	0.00084621	TRUE	116	CD
94122	k__Bacteria	p__Proteobacteria	c__Gammaproteobacteria	o__Alteromonadales	f__Shewanellaceae	g__Shewanella	s__sp. ANA-3	0.331566	1.77521	0.391729	4.53172	1.43052e-05	0.000389641	TRUE	116	CD
1560339	k__Bacteria	p__Proteobacteria	c__Gammaproteobacteria	o__Enterobacterales	f__Enterobacteriaceae	g__Enterobacter	s__sp. E20	0.306732	1.79372	0.432886	4.14363	6.52485e-05	0.00115231	TRUE	116	CD
708131	k__Bacteria	p__Actinobacteria	c__Actinobacteria	o__Micrococcales	f__Microbacteriaceae	g__Aurantimicrobium	s__minutum	0.389827	1.80037	0.33163	5.42886	3.15688e-07	2.38416e-05	TRUE	116	CD
585425	k__Bacteria	p__Cyanobacteria	c__	o__Synechococcales	f__Synechococcaceae	g__Synechococcus	s__sp. KORDI-52	0.436888	1.80232	0.337379	5.34214	4.64215e-07	3.02468e-05	TRUE	116	CD
1597	k__Bacteria	p__Firmicutes	c__Bacilli	o__Lactobacillales	f__Lactobacillaceae	g__Lactobacillus	s__paracasei	22.5709	1.81453	0.608137	2.98375	0.00347231	0.0219363	TRUE	116	CD
1812935	k__Bacteria	p__Proteobacteria	c__Gammaproteobacteria	o__Enterobacterales	f__Enterobacteriaceae	g__Enterobacter	s__roggenkampii	9.61286	1.81703	0.666647	2.72563	0.00741307	0.0377238	TRUE	116	CD
2202142	k__Bacteria	p__Proteobacteria	c__Betaproteobacteria	o__Neisseriales	f__Chromobacteriaceae	g__Chromobacterium	s__sp. IIBBL 274-1	0.303335	1.82293	0.414114	4.40199	2.39864e-05	0.000561316	TRUE	116	CD
308354	k__Bacteria	p__Firmicutes	c__Bacilli	o__Bacillales	f__Staphylococcaceae	g__Staphylococcus	s__simiae	1.34961	1.82407	0.378551	4.81856	4.41637e-06	0.000168685	TRUE	116	CD
693444	k__Bacteria	p__Proteobacteria	c__Gammaproteobacteria	o__Enterobacterales	f__Enterobacteriaceae	g__Shigella	s__Enterobacteriaceae bacterium strain FGI 57	1.99734	1.8274	0.516949	3.53498	0.000586882	0.00621318	TRUE	116	CD
114090	k__Bacteria	p__Firmicutes	c__Bacilli	o__Lactobacillales	f__Lactobacillaceae	g__Pediococcus	s__inopinatus	1.92265	1.8386	0.510872	3.59895	0.000471118	0.00516675	TRUE	116	CD
51665	k__Bacteria	p__Firmicutes	c__Bacilli	o__Lactobacillales	f__Aerococcaceae	g__Aerococcus	s__urinaeequi	0.349176	1.84166	0.37291	4.93862	2.666e-06	0.000116568	TRUE	116	CD
417368	k__Bacteria	p__Firmicutes	c__Bacilli	o__Lactobacillales	f__Enterococcaceae	g__Enterococcus	s__thailandicus	4.68999	1.84325	0.404428	4.55768	1.2885e-05	0.000356808	TRUE	116	CD
33964	k__Bacteria	p__Firmicutes	c__Bacilli	o__Lactobacillales	f__Leuconostocaceae	g__Leuconostoc	s__citreum	12.9803	1.85225	0.489509	3.7839	0.000245874	0.00319156	TRUE	116	CD
29391	k__Bacteria	p__Firmicutes	c__Bacilli	o__Bacillales	f__Listeriaceae	g__Gemella	s__morbillorum	15.7354	1.85371	0.340831	5.43879	3.01991e-07	2.383e-05	TRUE	116	CD
65123	k__Bacteria	p__Tenericutes	c__Mollicutes	o__Mycoplasmatales	f__Mycoplasmataceae	g__Mycoplasma	s__wenyonii	0.317507	1.86143	0.342545	5.43412	3.08363e-07	2.383e-05	TRUE	116	CD
1218494	k__Bacteria	p__Firmicutes	c__Bacilli	o__Lactobacillales	f__Lactobacillaceae	g__Lactobacillus	s__helsingborgensis	0.352746	1.86349	0.374613	4.97445	2.29007e-06	0.000104245	TRUE	116	CD
1914861	k__Bacteria	p__Proteobacteria	c__Gammaproteobacteria	o__Enterobacterales	f__Enterobacteriaceae	g__Enterobacter	s__sp. SA187	1.53653	1.86929	0.449616	4.15752	6.18933e-05	0.00111195	TRUE	116	CD
160453	k__Bacteria	p__Firmicutes	c__Bacilli	o__Lactobacillales	f__Enterococcaceae	g__Enterococcus	s__gilvus	8.13538	1.87188	0.315178	5.93913	3.06133e-08	5.35411e-06	TRUE	116	CD
881260	k__Bacteria	p__Proteobacteria	c__Gammaproteobacteria	o__Enterobacterales	f__Enterobacteriaceae	g__Enterobacter	s__bugandensis	1.17904	1.87624	0.53078	3.53487	0.000587102	0.00621318	TRUE	116	CD
1602	k__Bacteria	p__Firmicutes	c__Bacilli	o__Lactobacillales	f__Lactobacillaceae	g__Lactobacillus	s__alimentarius	1.61905	1.88037	0.418892	4.48891	1.69836e-05	0.000434127	TRUE	116	CD
1671721	k__Bacteria	p__Proteobacteria	c__Gammaproteobacteria	o__Alteromonadales	f__Alteromonadaceae	g__Marinobacter	s__sp. CP1	0.440343	1.88562	0.335991	5.61212	1.38265e-07	1.33792e-05	TRUE	116	CD
480520	k__Bacteria	p__Bacteroidetes	c__Flavobacteriia	o__Flavobacteriales	f__Flavobacteriaceae	g__Myroides	s__profundi	0.791312	1.89649	0.449923	4.21514	4.9657e-05	0.000948334	TRUE	116	CD
1302	k__Bacteria	p__Firmicutes	c__Bacilli	o__Lactobacillales	f__Streptococcaceae	g__Streptococcus	s__gordonii	68.901	1.90431	0.353237	5.39103	3.73675e-07	2.75938e-05	TRUE	116	CD
2040624	k__Bacteria	p__Firmicutes	c__Bacilli	o__Bacillales	f__Listeriaceae	g__Gemella	s__sp. ND 6198	0.257916	1.91312	0.406969	4.7009	7.19023e-06	0.000229742	TRUE	116	CD
1660073	k__Bacteria	p__Proteobacteria	c__Epsilonproteobacteria	o__Campylobacterales	f__Campylobacteraceae	g__Campylobacter	s__sp. RM6137	0.626639	1.9155	0.368782	5.19415	8.89272e-07	5.09491e-05	TRUE	116	CD
57706	k__Bacteria	p__Proteobacteria	c__Gammaproteobacteria	o__Enterobacterales	f__Enterobacteriaceae	g__Citrobacter	s__braakii	1.80769	1.92117	0.705547	2.72295	0.00746974	0.037954	TRUE	116	CD
82348	k__Bacteria	p__Firmicutes	c__Bacilli	o__Lactobacillales	f__Streptococcaceae	g__Streptococcus	s__pluranimalium	3.02519	1.93001	0.378751	5.09572	1.36246e-06	7.42204e-05	TRUE	116	CD
158836	k__Bacteria	p__Proteobacteria	c__Gammaproteobacteria	o__Enterobacterales	f__Enterobacteriaceae	g__Enterobacter	s__hormaechei	46.4405	1.94269	0.650994	2.98418	0.00346781	0.0219363	TRUE	116	CD
623	k__Bacteria	p__Proteobacteria	c__Gammaproteobacteria	o__Enterobacterales	f__Enterobacteriaceae	g__Shigella	s__flexneri	0.472255	1.94321	0.524766	3.703	0.00032767	0.00398845	TRUE	116	CD
2055892	k__Bacteria	p__Proteobacteria	c__Gammaproteobacteria	o__Alteromonadales	f__Idiomarinaceae	g__Idiomarina	s__sp. X4	0.467639	1.95951	0.467034	4.19565	5.35092e-05	0.000993838	TRUE	116	CD
1334	k__Bacteria	p__Firmicutes	c__Bacilli	o__Lactobacillales	f__Streptococcaceae	g__Streptococcus	s__dysgalactiae	4.98835	1.96822	0.392063	5.02015	1.8846e-06	9.20959e-05	TRUE	116	CD
1509	k__Bacteria	p__Firmicutes	c__Clostridia	o__Clostridiales	f__Clostridiaceae	g__Clostridium	s__sporogenes	0.356089	1.96968	0.421187	4.6765	7.94757e-06	0.000244535	TRUE	116	CD
1308	k__Bacteria	p__Firmicutes	c__Bacilli	o__Lactobacillales	f__Streptococcaceae	g__Streptococcus	s__thermophilus	431.268	2.00277	0.566812	3.53339	0.000590065	0.00622472	TRUE	116	CD
1599	k__Bacteria	p__Firmicutes	c__Bacilli	o__Lactobacillales	f__Lactobacillaceae	g__Lactobacillus	s__sakei	80.4321	2.00309	0.581185	3.44656	0.000791562	0.00770606	TRUE	116	CD
28901	k__Bacteria	p__Proteobacteria	c__Gammaproteobacteria	o__Enterobacterales	f__Enterobacteriaceae	g__Salmonella	s__enterica	506.562	2.02848	0.396045	5.12184	1.21716e-06	6.85529e-05	TRUE	116	CD
1912897	k__Bacteria	p__Firmicutes	c__Clostridia	o__Clostridiales	f__Lachnospiraceae	g__Blautia	s__sp. N6H1-15	2487.86	2.03864	0.342767	5.94759	2.94258e-08	5.35411e-06	TRUE	116	CD
28038	k__Bacteria	p__Firmicutes	c__Bacilli	o__Lactobacillales	f__Lactobacillaceae	g__Lactobacillus	s__curvatus	15.9725	2.03873	0.524885	3.88415	0.000171265	0.00244255	TRUE	116	CD
216816	k__Bacteria	p__Actinobacteria	c__Actinobacteria	o__Bifidobacteriales	f__Bifidobacteriaceae	g__Bifidobacterium	s__longum	25898.5	2.05372	0.637898	3.21952	0.00166573	0.0129582	TRUE	116	CD
133448	k__Bacteria	p__Proteobacteria	c__Gammaproteobacteria	o__Enterobacterales	f__Enterobacteriaceae	g__Citrobacter	s__youngae	0.558612	2.05557	0.584272	3.51817	0.000621477	0.00641591	TRUE	116	CD
2057791	k__Bacteria	p__Firmicutes	c__Bacilli	o__Lactobacillales	f__Enterococcaceae	g__Enterococcus	s__sp. CR-Ec1	1.26402	2.07063	0.698482	2.96447	0.0036809	0.0229057	TRUE	116	CD
2066049	k__Bacteria	p__Proteobacteria	c__Gammaproteobacteria	o__Enterobacterales	f__Enterobacteriaceae	g__Citrobacter	s__freundii complex sp. CFNIH2	0.285506	2.09086	0.468144	4.46629	1.85879e-05	0.000467936	TRUE	116	CD
102684	k__Bacteria	p__Firmicutes	c__Bacilli	o__Lactobacillales	f__Streptococcaceae	g__Streptococcus	s__infantarius	5.05201	2.09201	0.603634	3.46569	0.000742285	0.00738507	TRUE	116	CD
1705394	k__Bacteria	p__Proteobacteria	c__Gammaproteobacteria	o__Acidiferrobacterales	f__Acidiferrobacteraceae	g__Candidatus Thioglobus	s__autotrophicus	0.51813	2.09678	0.391814	5.35147	4.45423e-07	2.97552e-05	TRUE	116	CD
257758	k__Bacteria	p__Firmicutes	c__Bacilli	o__Lactobacillales	f__Streptococcaceae	g__Streptococcus	s__pseudopneumoniae	9.40847	2.11837	0.51502	4.11317	7.32305e-05	0.00124156	TRUE	116	CD
208479	k__Bacteria	p__Firmicutes	c__Clostridia	o__Clostridiales	f__Lachnospiraceae	g__Lachnoclostridium	s__[Clostridium] bolteae	3030.21	2.1264	0.46546	4.56838	1.23403e-05	0.000353507	TRUE	116	CD
1855331	k__Bacteria	p__Proteobacteria	c__Gammaproteobacteria	o__Pseudomonadales	f__Pseudomonadaceae	g__Pseudomonas	s__sp. A214	0.341988	2.13154	0.458733	4.64658	8.98255e-06	0.00026891	TRUE	116	CD
33959	k__Bacteria	p__Firmicutes	c__Bacilli	o__Lactobacillales	f__Lactobacillaceae	g__Lactobacillus	s__johnsonii	23.2168	2.13597	0.22608	9.44787	4.6728e-16	7.76387e-13	TRUE	116	CD
1825069	k__Bacteria	p__Firmicutes	c__Bacilli	o__Lactobacillales	f__Streptococcaceae	g__Streptococcus	s__marmotae	1.76828	2.14083	0.354232	6.04359	1.87468e-08	4.02003e-06	TRUE	116	CD
1045808	k__Bacteria	p__Actinobacteria	c__Actinobacteria	o__Corynebacteriales	f__Nocardiaceae	g__Rhodococcus	s__sp. YL-1	0.621606	2.14257	0.584635	3.6648	0.000374696	0.00435224	TRUE	116	CD
85701	k__Bacteria	p__Proteobacteria	c__Alphaproteobacteria	o__Rhizobiales	f__Bartonellaceae	g__Bartonella	s__tribocorum	0.386621	2.16344	0.385782	5.60794	1.40918e-07	1.33792e-05	TRUE	116	CD
708126	k__Bacteria	p__Firmicutes	c__Bacilli	o__Lactobacillales	f__Carnobacteriaceae	g__Jeotgalibaca	s__dankookensis	1.54733	2.1637	0.35165	6.15299	1.11688e-08	2.85491e-06	TRUE	116	CD
54291	k__Bacteria	p__Proteobacteria	c__Gammaproteobacteria	o__Enterobacterales	f__Enterobacteriaceae	g__Raoultella	s__ornithinolytica	3.28204	2.19618	0.772653	2.84239	0.00529207	0.0293092	TRUE	116	CD
1354	k__Bacteria	p__Firmicutes	c__Bacilli	o__Lactobacillales	f__Enterococcaceae	g__Enterococcus	s__hirae	8.51569	2.1999	0.482632	4.55813	1.28617e-05	0.000356808	TRUE	116	CD
571	k__Bacteria	p__Proteobacteria	c__Gammaproteobacteria	o__Enterobacterales	f__Enterobacteriaceae	g__Klebsiella	s__oxytoca	38.1135	2.20145	0.419096	5.25285	6.87977e-07	4.15663e-05	TRUE	116	CD
1156433	k__Bacteria	p__Firmicutes	c__Bacilli	o__Lactobacillales	f__Streptococcaceae	g__Streptococcus	s__sp. I-P16	72.1894	2.20333	0.469296	4.69496	7.36773e-06	0.000232451	TRUE	116	CD
45634	k__Bacteria	p__Firmicutes	c__Bacilli	o__Lactobacillales	f__Streptococcaceae	g__Streptococcus	s__cristatus	34.8844	2.20504	0.355751	6.19825	9.00338e-09	2.71984e-06	TRUE	116	CD
1303	k__Bacteria	p__Firmicutes	c__Bacilli	o__Lactobacillales	f__Streptococcaceae	g__Streptococcus	s__oralis	52.8378	2.21472	0.392105	5.64829	1.1728e-07	1.21788e-05	TRUE	116	CD
69220	k__Bacteria	p__Proteobacteria	c__Gammaproteobacteria	o__Enterobacterales	f__Enterobacteriaceae	g__Lelliottia	s__nimipressuralis	1.19614	2.21668	0.539116	4.11169	7.36418e-05	0.00124219	TRUE	116	CD
1834196	k__Bacteria	p__Firmicutes	c__Clostridia	o__Clostridiales	f__Lachnospiraceae	g__Lachnoclostridium	s__sp. YL32	1148.11	2.23047	0.420893	5.29938	5.607e-07	3.45038e-05	TRUE	116	CD
1785995	k__Bacteria	p__Firmicutes	c__Bacilli	o__Bacillales	f__Planococcaceae	g__Gemella	s__sp. oral taxon 928	0.427547	2.2335	0.545128	4.09721	7.77785e-05	0.00129878	TRUE	116	CD
712633	k__Bacteria	p__Firmicutes	c__Bacilli	o__Lactobacillales	f__Streptococcaceae	g__Streptococcus	s__sp. oral taxon 431	31.8075	2.25501	0.442439	5.09678	1.35628e-06	7.42204e-05	TRUE	116	CD
582	k__Bacteria	p__Proteobacteria	c__Gammaproteobacteria	o__Enterobacterales	f__Morganellaceae	g__Morganella	s__morganii	36.7912	2.26705	0.478223	4.74057	6.10557e-06	0.000206681	TRUE	116	CD
28037	k__Bacteria	p__Firmicutes	c__Bacilli	o__Lactobacillales	f__Streptococcaceae	g__Streptococcus	s__mitis	77.0039	2.27751	0.45617	4.99268	2.11907e-06	0.000100342	TRUE	116	CD
2304606	k__Bacteria	p__Firmicutes	c__Bacilli	o__Lactobacillales	f__Lactobacillaceae	g__Lactobacillus	s__sp. HBUAS52074	2.0462	2.30301	0.405981	5.67271	1.0491e-07	1.16205e-05	TRUE	116	CD
1318	k__Bacteria	p__Firmicutes	c__Bacilli	o__Lactobacillales	f__Streptococcaceae	g__Streptococcus	s__parasanguinis	133.695	2.37994	0.485996	4.89703	3.17809e-06	0.000131972	TRUE	116	CD
1305	k__Bacteria	p__Firmicutes	c__Bacilli	o__Lactobacillales	f__Streptococcaceae	g__Streptococcus	s__sanguinis	82.8803	2.38878	0.3522	6.78245	5.24514e-10	4.18324e-07	TRUE	116	CD
1852377	k__Bacteria	p__Actinobacteria	c__Actinobacteria	o__Actinomycetales	f__Actinomycetaceae	g__Actinomyces	s__pacaensis	17.1415	2.40375	0.419779	5.72624	8.20958e-08	9.74301e-06	TRUE	116	CD
1156431	k__Bacteria	p__Firmicutes	c__Bacilli	o__Lactobacillales	f__Streptococcaceae	g__Streptococcus	s__sp. I-G2	51.0467	2.41915	0.574363	4.21188	5.02827e-05	0.000949372	TRUE	116	CD
67824	k__Bacteria	p__Proteobacteria	c__Gammaproteobacteria	o__Enterobacterales	f__Enterobacteriaceae	g__Citrobacter	s__farmeri	1.08368	2.4419	0.586445	4.16391	6.04057e-05	0.0011029	TRUE	116	CD
1604	k__Bacteria	p__Firmicutes	c__Bacilli	o__Lactobacillales	f__Lactobacillaceae	g__Lactobacillus	s__amylovorus	12.7427	2.45364	0.64088	3.82855	0.00020946	0.00285261	TRUE	116	CD
1328	k__Bacteria	p__Firmicutes	c__Bacilli	o__Lactobacillales	f__Streptococcaceae	g__Streptococcus	s__anginosus	30.5179	2.46887	0.419482	5.88551	3.93149e-08	6.53217e-06	TRUE	116	CD
1351	k__Bacteria	p__Firmicutes	c__Bacilli	o__Lactobacillales	f__Enterococcaceae	g__Enterococcus	s__faecalis	42.0498	2.47737	0.367257	6.74561	6.29438e-10	4.18324e-07	TRUE	116	CD
84023	k__Bacteria	p__Firmicutes	c__Clostridia	o__Clostridiales	f__Clostridiaceae	g__Clostridium	s__autoethanogenum	1.83097	2.48674	0.715111	3.47742	0.000713509	0.00716311	TRUE	116	CD
1685	k__Bacteria	p__Actinobacteria	c__Actinobacteria	o__Bifidobacteriales	f__Bifidobacteriaceae	g__Bifidobacterium	s__breve	1436.39	2.4879	0.455334	5.46391	2.69889e-07	2.18742e-05	TRUE	116	CD
113107	k__Bacteria	p__Firmicutes	c__Bacilli	o__Lactobacillales	f__Streptococcaceae	g__Streptococcus	s__australis	40.7738	2.49357	0.427866	5.82794	5.13629e-08	6.89962e-06	TRUE	116	CD
1502	k__Bacteria	p__Firmicutes	c__Clostridia	o__Clostridiales	f__Clostridiaceae	g__Clostridium	s__perfringens	147.761	2.51568	0.37907	6.63646	1.07808e-09	5.1178e-07	TRUE	116	CD
53345	k__Bacteria	p__Firmicutes	c__Bacilli	o__Lactobacillales	f__Enterococcaceae	g__Enterococcus	s__durans	13.528	2.52231	0.452937	5.56878	1.68301e-07	1.51153e-05	TRUE	116	CD
1759399	k__Bacteria	p__Firmicutes	c__Bacilli	o__Lactobacillales	f__Streptococcaceae	g__Streptococcus	s__sp. A12	41.0452	2.52658	0.461844	5.47064	2.61864e-07	2.17543e-05	TRUE	116	CD
1499973	k__Bacteria	p__Proteobacteria	c__Gammaproteobacteria	o__Enterobacterales	f__Enterobacteriaceae	g__Escherichia	s__marmotae	7.62196	2.53462	0.475545	5.32994	4.89953e-07	3.07191e-05	TRUE	116	CD
573	k__Bacteria	p__Proteobacteria	c__Gammaproteobacteria	o__Enterobacterales	f__Enterobacteriaceae	g__Klebsiella	s__pneumoniae	178.406	2.53512	0.575189	4.40746	2.34742e-05	0.000553226	TRUE	116	CD
548	k__Bacteria	p__Proteobacteria	c__Gammaproteobacteria	o__Enterobacterales	f__Enterobacteriaceae	g__Klebsiella	s__aerogenes	17.6409	2.55185	0.454774	5.61126	1.38811e-07	1.33792e-05	TRUE	116	CD
35703	k__Bacteria	p__Proteobacteria	c__Gammaproteobacteria	o__Enterobacterales	f__Enterobacteriaceae	g__Citrobacter	s__amalonaticus	2.82606	2.55515	0.619221	4.12639	6.96572e-05	0.00120937	TRUE	116	CD
1902136	k__Bacteria	p__Firmicutes	c__Bacilli	o__Lactobacillales	f__Streptococcaceae	g__Streptococcus	s__sp. NPS 308	6.18935	2.56713	0.516941	4.96601	2.37367e-06	0.000105169	TRUE	116	CD
545	k__Bacteria	p__Proteobacteria	c__Gammaproteobacteria	o__Enterobacterales	f__Enterobacteriaceae	g__Citrobacter	s__koseri	0.987015	2.61275	0.54761	4.77119	5.37843e-06	0.000192178	TRUE	116	CD
1224749	k__Bacteria	p__Firmicutes	c__Bacilli	o__Bacillales	f__Staphylococcaceae	g__Exiguobacterium	s__sp. ZWU0009	0.566305	2.63804	0.491435	5.36804	4.1387e-07	2.92615e-05	TRUE	116	CD
59310	k__Bacteria	p__Firmicutes	c__Bacilli	o__Lactobacillales	f__Streptococcaceae	g__Streptococcus	s__macedonicus	0.401747	2.67122	0.631032	4.23309	4.63452e-05	0.000908911	TRUE	116	CD
575	k__Bacteria	p__Proteobacteria	c__Gammaproteobacteria	o__Enterobacterales	f__Enterobacteriaceae	g__Raoultella	s__planticola	2.82578	2.69017	0.584918	4.59923	1.08913e-05	0.000317472	TRUE	116	CD
1888195	k__Bacteria	p__Firmicutes	c__Bacilli	o__Lactobacillales	f__Streptococcaceae	g__Streptococcus	s__himalayensis	1.48316	2.72214	0.438944	6.20156	8.86216e-09	2.71984e-06	TRUE	116	CD
244366	k__Bacteria	p__Proteobacteria	c__Gammaproteobacteria	o__Enterobacterales	f__Enterobacteriaceae	g__Klebsiella	s__variicola	21.3298	2.72943	0.684601	3.98689	0.000117453	0.00179861	TRUE	116	CD
1796616	k__Bacteria	p__Firmicutes	c__Clostridia	o__Clostridiales	f__Lachnospiraceae	g__Blautia	s__sp. YL58	0.257916	2.76447	0.71816	3.84938	0.000194285	0.00266781	TRUE	116	CD
230089	k__Bacteria	p__Proteobacteria	c__Gammaproteobacteria	o__Enterobacterales	f__Morganellaceae	g__Photorhabdus	s__thracensis	0.683374	2.80256	0.478874	5.85241	4.58538e-08	6.89962e-06	TRUE	116	CD
29466	k__Bacteria	p__Firmicutes	c__Negativicutes	o__Veillonellales	f__Veillonellaceae	g__Veillonella	s__parvula	104.496	2.82461	0.593613	4.75834	5.67264e-06	0.000198423	TRUE	116	CD
37734	k__Bacteria	p__Firmicutes	c__Bacilli	o__Lactobacillales	f__Enterococcaceae	g__Enterococcus	s__casseliflavus	0.771816	2.83577	0.53164	5.33401	4.81211e-07	3.07191e-05	TRUE	116	CD
2021971	k__Bacteria	p__Firmicutes	c__Bacilli	o__Lactobacillales	f__Streptococcaceae	g__Streptococcus	s__respiraculi	0.683829	2.83768	0.459756	6.17215	1.01955e-08	2.8233e-06	TRUE	116	CD
1292	k__Bacteria	p__Firmicutes	c__Bacilli	o__Bacillales	f__Staphylococcaceae	g__Staphylococcus	s__warneri	1.32394	2.86219	0.466863	6.1307	1.2416e-08	2.94704e-06	TRUE	116	CD
67827	k__Bacteria	p__Proteobacteria	c__Gammaproteobacteria	o__Enterobacterales	f__Enterobacteriaceae	g__Citrobacter	s__werkmanii	3.18125	2.87048	0.551197	5.20772	8.38156e-07	4.97356e-05	TRUE	116	CD
544580	k__Bacteria	p__Actinobacteria	c__Actinobacteria	o__Actinomycetales	f__Actinomycetaceae	g__Actinomyces	s__oris	7.0311	2.89084	0.496226	5.82566	5.19081e-08	6.89962e-06	TRUE	116	CD
2060307	k__Bacteria	p__Firmicutes	c__Bacilli	o__Lactobacillales	f__Enterococcaceae	g__Enterococcus	s__sp. FDAARGOS_375	0.795796	2.89159	0.61031	4.7379	6.1732e-06	0.000206681	TRUE	116	CD
564	k__Bacteria	p__Proteobacteria	c__Gammaproteobacteria	o__Enterobacterales	f__Enterobacteriaceae	g__Escherichia	s__fergusonii	10.7668	2.98113	0.463913	6.42606	3.01028e-09	1.25039e-06	TRUE	116	CD
712624	k__Bacteria	p__Firmicutes	c__Bacilli	o__Lactobacillales	f__Streptococcaceae	g__Streptococcus	s__sp. oral taxon 064	3.09812	2.99968	0.673475	4.45404	1.95165e-05	0.000487619	TRUE	116	CD
1747	k__Bacteria	p__Actinobacteria	c__Actinobacteria	o__Propionibacteriales	f__Propionibacteriaceae	g__Cutibacterium	s__acnes	9.87013	3.02187	0.289055	10.4543	2.00096e-18	6.64919e-15	TRUE	116	CD
208962	k__Bacteria	p__Proteobacteria	c__Gammaproteobacteria	o__Enterobacterales	f__Enterobacteriaceae	g__Escherichia	s__albertii	9.4827	3.11086	0.516632	6.02142	2.08108e-08	4.0679e-06	TRUE	116	CD
584	k__Bacteria	p__Proteobacteria	c__Gammaproteobacteria	o__Enterobacterales	f__Morganellaceae	g__Proteus	s__mirabilis	8.55204	3.18504	0.501276	6.35386	4.268e-09	1.57584e-06	TRUE	116	CD
1254	k__Bacteria	p__Firmicutes	c__Bacilli	o__Lactobacillales	f__Lactobacillaceae	g__Pediococcus	s__acidilactici	12.5185	3.59582	0.537444	6.69059	8.25942e-10	4.57434e-07	TRUE	116	CD
1352	k__Bacteria	p__Firmicutes	c__Bacilli	o__Lactobacillales	f__Enterococcaceae	g__Enterococcus	s__faecium	525.652	3.93757	0.510135	7.71868	4.52762e-12	5.0151e-09	TRUE	116	CD
622	k__Bacteria	p__Proteobacteria	c__Gammaproteobacteria	o__Enterobacterales	f__Enterobacteriaceae	g__Shigella	s__dysenteriae	5.75554	4.03222	0.982216	4.10523	7.54609e-05	0.00126645	TRUE	116	CD
562	k__Bacteria	p__Proteobacteria	c__Gammaproteobacteria	o__Enterobacterales	f__Enterobacteriaceae	g__Escherichia	s__coli	2623.88	4.04019	0.691063	5.84635	4.71613e-08	6.89962e-06	TRUE	116	CD
1689	k__Bacteria	p__Actinobacteria	c__Actinobacteria	o__Bifidobacteriales	f__Bifidobacteriaceae	g__Bifidobacterium	s__dentium	1.32638	4.30015	1.131	3.80207	0.000230383	0.00307455	TRUE	116	CD
1834207	k__Bacteria	p__Firmicutes	c__Erysipelotrichia	o__Erysipelotrichales	f__Erysipelotrichaceae	g__	s__Erysipelotrichaceae bacterium I46	0.257916	6.16566	1.151	5.35681	4.34996e-07	2.97552e-05	TRUE	116	CD

## Sheet: Table S6
Supplementary Table 6: Differences in taxonomic composition of gut microbiome in Mild and Moderate patients with CD
Taxon ID	Kingdom	Phylum	Class	Order	Family	Genus	Species	baseMean	logFC	lfcSE	stat	pvalue	padj	reject	df	Group
2282738	k__Bacteria	p__Actinobacteria	c__Actinobacteria	o__Streptomycetales	f__Streptomycetaceae	g__Streptomyces	s__sp. GSSD-12	5.93243	-1.80211	0.500908	-3.59769	0.000614617	0.291767	TRUE	66	Mild
76124	k__Bacteria	p__Firmicutes	c__Clostridia	o__Clostridiales	f__Clostridiales Family XIII. Incertae Sedis	g__Mogibacterium	s__[Eubacterium] minutum	26.7662	-1.30747	0.371862	-3.51602	0.000797437	0.331235	TRUE	66	Mild
328814	k__Bacteria	p__Bacteroidetes	c__Bacteroidia	o__Bacteroidales	f__Rikenellaceae	g__Alistipes	s__shahii	2752.84	-2.81147	0.73368	-3.83201	0.000285942	0.249878	TRUE	66	Mild
1484118	k__Bacteria	p__Bacteroidetes	c__Cytophagia	o__Cytophagales	f__Hymenobacteraceae	g__Hymenobacter	s__sp. PAMC 26628	14.0048	-2.10109	0.527076	-3.98632	0.000170355	0.249878	TRUE	66	Mild
41	k__Bacteria	p__Proteobacteria	c__Deltaproteobacteria	o__Myxococcales	f__Archangiaceae	g__Stigmatella	s__aurantiaca	15.3666	-1.87744	0.511259	-3.67218	0.000483285	0.287114	TRUE	66	Mild
52	k__Bacteria	p__Proteobacteria	c__Deltaproteobacteria	o__Myxococcales	f__Polyangiaceae	g__Chondromyces	s__crocatus	4.24755	-1.58961	0.416482	-3.81676	0.000300786	0.249878	TRUE	66	Mild
182210	k__Bacteria	p__Proteobacteria	c__Deltaproteobacteria	o__Desulfovibrionales	f__Desulfovibrionaceae	g__Pseudodesulfovibrio	s__aespoeensis	8.42799	-2.25757	0.618422	-3.65053	0.000518412	0.287114	TRUE	66	Mild
1743168	k__Bacteria	p__Proteobacteria	c__Betaproteobacteria	o__Burkholderiales	f__Burkholderiaceae	g__Polynucleobacter	s__wuianus	1.00982	2.63174	0.605097	4.34929	4.83969e-05	0.160823	TRUE	66	Moderate

## Sheet: Table S7
Supplementary Table 7: Correlation between microbes and severity of CD
Taxon ID	Kingdom	Phylum	Class	Order	Family	Genus	Species	p	r
35	k__Bacteria	p__Proteobacteria	c__Deltaproteobacteria	o__Myxococcales	f__Myxococcaceae	g__Myxococcus	s__macrosporus	7.92315e-06	-0.398332
114	k__Bacteria	p__Planctomycetes	c__Planctomycetia	o__Gemmatales	f__Gemmataceae	g__Gemmata	s__obscuriglobus	0.000345783	-0.323933
142	k__Bacteria	p__Spirochaetes	c__Spirochaetia	o__Spirochaetales	f__Borreliaceae	g__Borrelia	s__turicatae	0.000155814	0.341249
442	k__Bacteria	p__Proteobacteria	c__Alphaproteobacteria	o__Rhodospirillales	f__Acetobacteraceae	g__Gluconobacter	s__oxydans	0.000533018	-0.314084
545	k__Bacteria	p__Proteobacteria	c__Gammaproteobacteria	o__Enterobacterales	f__Enterobacteriaceae	g__Citrobacter	s__koseri	7.84365e-05	0.355388
548	k__Bacteria	p__Proteobacteria	c__Gammaproteobacteria	o__Enterobacterales	f__Enterobacteriaceae	g__Klebsiella	s__aerogenes	8.57093e-06	0.396956
562	k__Bacteria	p__Proteobacteria	c__Gammaproteobacteria	o__Enterobacterales	f__Enterobacteriaceae	g__Escherichia	s__coli	4.94639e-06	0.40646
564	k__Bacteria	p__Proteobacteria	c__Gammaproteobacteria	o__Enterobacterales	f__Enterobacteriaceae	g__Escherichia	s__fergusonii	4.87895e-08	0.476605
571	k__Bacteria	p__Proteobacteria	c__Gammaproteobacteria	o__Enterobacterales	f__Enterobacteriaceae	g__Klebsiella	s__oxytoca	4.9153e-06	0.406567
573	k__Bacteria	p__Proteobacteria	c__Gammaproteobacteria	o__Enterobacterales	f__Enterobacteriaceae	g__Klebsiella	s__pneumoniae	0.000505094	0.315327
575	k__Bacteria	p__Proteobacteria	c__Gammaproteobacteria	o__Enterobacterales	f__Enterobacteriaceae	g__Raoultella	s__planticola	5.11486e-05	0.363871
582	k__Bacteria	p__Proteobacteria	c__Gammaproteobacteria	o__Enterobacterales	f__Morganellaceae	g__Morganella	s__morganii	0.000391939	0.321116
584	k__Bacteria	p__Proteobacteria	c__Gammaproteobacteria	o__Enterobacterales	f__Morganellaceae	g__Proteus	s__mirabilis	1.65987e-06	0.424518
622	k__Bacteria	p__Proteobacteria	c__Gammaproteobacteria	o__Enterobacterales	f__Enterobacteriaceae	g__Shigella	s__dysenteriae	0.000399987	0.320656
881	k__Bacteria	p__Proteobacteria	c__Deltaproteobacteria	o__Desulfovibrionales	f__Desulfovibrionaceae	g__Desulfovibrio	s__vulgaris	6.37113e-06	-0.40212
897	k__Bacteria	p__Proteobacteria	c__Deltaproteobacteria	o__Desulfobacterales	f__Desulfobacteraceae	g__Desulfococcus	s__multivorans	3.43089e-05	-0.371584
1010	k__Bacteria	p__Bacteroidetes	c__Sphingobacteriia	o__Sphingobacteriales	f__Sphingobacteriaceae	g__Sphingobacterium	s__mizutaii	0.000347131	-0.323846
1254	k__Bacteria	p__Firmicutes	c__Bacilli	o__Lactobacillales	f__Lactobacillaceae	g__Pediococcus	s__acidilactici	1.4782e-08	0.492444
1281	k__Bacteria	p__Firmicutes	c__Bacilli	o__Bacillales	f__Staphylococcaceae	g__Staphylococcus	s__carnosus	0.000350213	0.323648
1292	k__Bacteria	p__Firmicutes	c__Bacilli	o__Bacillales	f__Staphylococcaceae	g__Staphylococcus	s__warneri	3.57866e-08	0.480794
1302	k__Bacteria	p__Firmicutes	c__Bacilli	o__Lactobacillales	f__Streptococcaceae	g__Streptococcus	s__gordonii	0.000876243	0.302339
1303	k__Bacteria	p__Firmicutes	c__Bacilli	o__Lactobacillales	f__Streptococcaceae	g__Streptococcus	s__oralis	0.000173076	0.339024
1305	k__Bacteria	p__Firmicutes	c__Bacilli	o__Lactobacillales	f__Streptococcaceae	g__Streptococcus	s__sanguinis	1.50533e-06	0.426084
1314	k__Bacteria	p__Firmicutes	c__Bacilli	o__Lactobacillales	f__Streptococcaceae	g__Streptococcus	s__pyogenes	0.000267676	0.329607
1318	k__Bacteria	p__Firmicutes	c__Bacilli	o__Lactobacillales	f__Streptococcaceae	g__Streptococcus	s__parasanguinis	6.09527e-05	0.36042
1328	k__Bacteria	p__Firmicutes	c__Bacilli	o__Lactobacillales	f__Streptococcaceae	g__Streptococcus	s__anginosus	0.000103043	0.349847
1338	k__Bacteria	p__Firmicutes	c__Bacilli	o__Lactobacillales	f__Streptococcaceae	g__Streptococcus	s__intermedius	3.51566e-05	0.371118
1351	k__Bacteria	p__Firmicutes	c__Bacilli	o__Lactobacillales	f__Enterococcaceae	g__Enterococcus	s__faecalis	1.95573e-06	0.421871
1352	k__Bacteria	p__Firmicutes	c__Bacilli	o__Lactobacillales	f__Enterococcaceae	g__Enterococcus	s__faecium	7.22273e-11	0.554589
1364	k__Bacteria	p__Firmicutes	c__Bacilli	o__Lactobacillales	f__Streptococcaceae	g__Lactococcus	s__piscium	4.75903e-05	0.365278
1496	k__Bacteria	p__Firmicutes	c__Clostridia	o__Clostridiales	f__Peptostreptococcaceae	g__Clostridioides	s__difficile	0.000215162	0.334361
1502	k__Bacteria	p__Firmicutes	c__Clostridia	o__Clostridiales	f__Clostridiaceae	g__Clostridium	s__perfringens	2.85005e-05	0.375101
1590	k__Bacteria	p__Firmicutes	c__Bacilli	o__Lactobacillales	f__Lactobacillaceae	g__Lactobacillus	s__plantarum	4.90983e-05	0.36467
1602	k__Bacteria	p__Firmicutes	c__Bacilli	o__Lactobacillales	f__Lactobacillaceae	g__Lactobacillus	s__alimentarius	0.000273657	0.329121
1622	k__Bacteria	p__Firmicutes	c__Bacilli	o__Lactobacillales	f__Lactobacillaceae	g__Lactobacillus	s__murinus	0.000432534	0.31888
1685	k__Bacteria	p__Actinobacteria	c__Actinobacteria	o__Bifidobacteriales	f__Bifidobacteriaceae	g__Bifidobacterium	s__breve	5.56917e-05	0.362201
1747	k__Bacteria	p__Actinobacteria	c__Actinobacteria	o__Propionibacteriales	f__Propionibacteriaceae	g__Cutibacterium	s__acnes	8.36247e-12	0.576552
1888	k__Bacteria	p__Actinobacteria	c__Actinobacteria	o__Streptomycetales	f__Streptomycetaceae	g__Streptomyces	s__albus	0.000294664	-0.327491
2047	k__Bacteria	p__Actinobacteria	c__Actinobacteria	o__Micrococcales	f__Micrococcaceae	g__Rothia	s__dentocariosa	0.000320376	0.325636
2055	k__Bacteria	p__Actinobacteria	c__Actinobacteria	o__Corynebacteriales	f__Gordoniaceae	g__Gordonia	s__terrae	6.6644e-05	-0.358649
2751	k__Bacteria	p__Firmicutes	c__Bacilli	o__Lactobacillales	f__Carnobacteriaceae	g__Carnobacterium	s__maltaromaticum	1.46721e-05	0.387369
28037	k__Bacteria	p__Firmicutes	c__Bacilli	o__Lactobacillales	f__Streptococcaceae	g__Streptococcus	s__mitis	6.17909e-05	0.36015
28118	k__Bacteria	p__Bacteroidetes	c__Bacteroidia	o__Bacteroidales	f__Odoribacteraceae	g__Odoribacter	s__splanchnicus	5.9312e-07	-0.44063
28123	k__Bacteria	p__Bacteroidetes	c__Bacteroidia	o__Bacteroidales	f__Porphyromonadaceae	g__Porphyromonas	s__asaccharolytica	1.43861e-05	-0.387726
28901	k__Bacteria	p__Proteobacteria	c__Gammaproteobacteria	o__Enterobacterales	f__Enterobacteriaceae	g__Salmonella	s__enterica	0.000101683	0.350119
29391	k__Bacteria	p__Firmicutes	c__Bacilli	o__Bacillales	f__Listeriaceae	g__Gemella	s__morbillorum	7.25743e-05	0.356947
29466	k__Bacteria	p__Firmicutes	c__Negativicutes	o__Veillonellales	f__Veillonellaceae	g__Veillonella	s__parvula	6.29696e-06	0.402322
29554	k__Bacteria	p__Tenericutes	c__Mollicutes	o__Mycoplasmatales	f__Mycoplasmataceae	g__Mycoplasma	s__canadense	0.000551622	0.313289
33959	k__Bacteria	p__Firmicutes	c__Bacilli	o__Lactobacillales	f__Lactobacillaceae	g__Lactobacillus	s__johnsonii	1.20438e-08	0.495083
34021	k__Bacteria	p__Proteobacteria	c__Alphaproteobacteria	o__Rhizobiales	f__Rhizobiaceae	g__Liberibacter	s__Candidatus Liberibacter asiaticus	2.68142e-05	0.376249
35703	k__Bacteria	p__Proteobacteria	c__Gammaproteobacteria	o__Enterobacterales	f__Enterobacteriaceae	g__Citrobacter	s__amalonaticus	0.000275289	0.32899
35755	k__Bacteria	p__Actinobacteria	c__Actinobacteria	o__Corynebacteriales	f__Corynebacteriaceae	g__Corynebacterium	s__kutscheri	0.00076567	0.305575
37734	k__Bacteria	p__Firmicutes	c__Bacilli	o__Lactobacillales	f__Enterococcaceae	g__Enterococcus	s__casseliflavus	0.000142058	0.343192
42838	k__Bacteria	p__Firmicutes	c__Clostridia	o__Thermoanaerobacterales	f__Thermoanaerobacteraceae	g__Ammonifex	s__degensii	4.69869e-07	-0.444165
43675	k__Bacteria	p__Actinobacteria	c__Actinobacteria	o__Micrococcales	f__Micrococcaceae	g__Rothia	s__mucilaginosa	8.8853e-05	0.352869
45634	k__Bacteria	p__Firmicutes	c__Bacilli	o__Lactobacillales	f__Streptococcaceae	g__Streptococcus	s__cristatus	1.17881e-05	0.391308
47678	k__Bacteria	p__Bacteroidetes	c__Bacteroidia	o__Bacteroidales	f__Bacteroidaceae	g__Bacteroides	s__caccae	0.000491547	-0.315953
47880	k__Bacteria	p__Proteobacteria	c__Gammaproteobacteria	o__Pseudomonadales	f__Pseudomonadaceae	g__Pseudomonas	s__fulva	0.000609115	-0.310978
51665	k__Bacteria	p__Firmicutes	c__Bacilli	o__Lactobacillales	f__Aerococcaceae	g__Aerococcus	s__urinaeequi	4.22883e-05	0.367569
52773	k__Bacteria	p__Actinobacteria	c__Actinobacteria	o__Actinomycetales	f__Actinomycetaceae	g__Schaalia	s__meyeri	7.82339e-05	0.35544
53345	k__Bacteria	p__Firmicutes	c__Bacilli	o__Lactobacillales	f__Enterococcaceae	g__Enterococcus	s__durans	1.07544e-05	0.392945
53346	k__Bacteria	p__Firmicutes	c__Bacilli	o__Lactobacillales	f__Enterococcaceae	g__Enterococcus	s__mundtii	5.48595e-05	0.362497
53408	k__Bacteria	p__Proteobacteria	c__Gammaproteobacteria	o__Pseudomonadales	f__Pseudomonadaceae	g__Pseudomonas	s__citronellolis	0.000109217	-0.348652
56426	k__Bacteria	p__Proteobacteria	c__Alphaproteobacteria	o__Rhizobiales	f__Bartonellaceae	g__Bartonella	s__clarridgeiae	4.56982e-05	0.366067
59310	k__Bacteria	p__Firmicutes	c__Bacilli	o__Lactobacillales	f__Streptococcaceae	g__Streptococcus	s__macedonicus	0.000175885	0.338681
61646	k__Bacteria	p__Proteobacteria	c__Gammaproteobacteria	o__Enterobacterales	f__Enterobacteriaceae	g__Lelliottia	s__amnigena	0.000930969	0.300874
65123	k__Bacteria	p__Tenericutes	c__Mollicutes	o__Mycoplasmatales	f__Mycoplasmataceae	g__Mycoplasma	s__wenyonii	1.78812e-06	0.42332
67258	k__Bacteria	p__Actinobacteria	c__Actinobacteria	o__Streptomycetales	f__Streptomycetaceae	g__Streptomyces	s__cavourensis	0.000741784	0.306329
67824	k__Bacteria	p__Proteobacteria	c__Gammaproteobacteria	o__Enterobacterales	f__Enterobacteriaceae	g__Citrobacter	s__farmeri	0.000193035	0.336695
67827	k__Bacteria	p__Proteobacteria	c__Gammaproteobacteria	o__Enterobacterales	f__Enterobacteriaceae	g__Citrobacter	s__werkmanii	0.000219458	0.333933
69220	k__Bacteria	p__Proteobacteria	c__Gammaproteobacteria	o__Enterobacterales	f__Enterobacteriaceae	g__Lelliottia	s__nimipressuralis	4.27516e-05	0.367359
82348	k__Bacteria	p__Firmicutes	c__Bacilli	o__Lactobacillales	f__Streptococcaceae	g__Streptococcus	s__pluranimalium	0.000472678	0.316852
83556	k__Bacteria	p__Chlamydiae	c__Chlamydiia	o__Chlamydiales	f__Chlamydiaceae	g__Chlamydia	s__felis	5.89002e-05	0.361097
83557	k__Bacteria	p__Chlamydiae	c__Chlamydiia	o__Chlamydiales	f__Chlamydiaceae	g__Chlamydia	s__caviae	7.07373e-05	0.35746
85701	k__Bacteria	p__Proteobacteria	c__Alphaproteobacteria	o__Rhizobiales	f__Bartonellaceae	g__Bartonella	s__tribocorum	4.33212e-05	0.367102
100901	k__Bacteria	p__Proteobacteria	c__Alphaproteobacteria	o__Rickettsiales	f__Anaplasmataceae	g__Wolbachia	s__endosymbiont of Onchocerca ochengi	0.000428038	0.319118
113107	k__Bacteria	p__Firmicutes	c__Bacilli	o__Lactobacillales	f__Streptococcaceae	g__Streptococcus	s__australis	5.95098e-06	0.403296
119394	k__Bacteria	p__Thermotogae	c__Thermotogae	o__Thermotogales	f__Thermotogaceae	g__Pseudothermotoga	s__thermarum	9.94894e-05	0.350566
133448	k__Bacteria	p__Proteobacteria	c__Gammaproteobacteria	o__Enterobacterales	f__Enterobacteriaceae	g__Citrobacter	s__youngae	0.000818483	0.303979
134287	k__Bacteria	p__Proteobacteria	c__Gammaproteobacteria	o__Enterobacterales	f__Enterobacteriaceae	g__Candidatus Blochmannia	s__secondary endosymbiont of Heteropsylla cubana	0.000835515	0.303485
148813	k__Bacteria	p__Proteobacteria	c__Epsilonproteobacteria	o__Campylobacterales	f__Helicobacteraceae	g__Sulfuricurvum	s__kujiense	0.000251911	0.330936
152682	k__Bacteria	p__Proteobacteria	c__Alphaproteobacteria	o__Sphingomonadales	f__Sphingomonadaceae	g__Sphingomonas	s__melonis	7.92319e-05	-0.355185
160453	k__Bacteria	p__Firmicutes	c__Bacilli	o__Lactobacillales	f__Enterococcaceae	g__Enterococcus	s__gilvus	4.4166e-05	0.366728
176102	k__Bacteria	p__Proteobacteria	c__Gammaproteobacteria	o__Alteromonadales	f__Pseudoalteromonadaceae	g__Pseudoalteromonas	s__agarivorans	0.000755627	0.305889
182210	k__Bacteria	p__Proteobacteria	c__Deltaproteobacteria	o__Desulfovibrionales	f__Desulfovibrionaceae	g__Pseudodesulfovibrio	s__aespoeensis	1.58538e-07	-0.460145
184917	k__Bacteria	p__Proteobacteria	c__Deltaproteobacteria	o__Desulfovibrionales	f__Desulfovibrionaceae	g__Desulfovibrio	s__magneticus	5.36525e-06	-0.405073
195498	k__Bacteria	p__Cyanobacteria	c__	o__Synechococcales	f__Synechococcaceae	g__Synechococcus	s__sp. PCC 7117	0.000206916	0.335203
196914	k__Bacteria	p__Actinobacteria	c__Actinobacteria	o__Micromonosporales	f__Micromonosporaceae	g__Actinoplanes	s__friuliensis	4.57137e-06	-0.4078
197614	k__Bacteria	p__Firmicutes	c__Bacilli	o__Lactobacillales	f__Streptococcaceae	g__Streptococcus	s__pasteurianus	0.000168781	0.339557
208479	k__Bacteria	p__Firmicutes	c__Clostridia	o__Clostridiales	f__Lachnospiraceae	g__Lachnoclostridium	s__[Clostridium] bolteae	0.000140674	0.343397
208596	k__Bacteria	p__Firmicutes	c__Bacilli	o__Lactobacillales	f__Carnobacteriaceae	g__Carnobacterium	s__sp. 17-4	0.000924878	0.301033
208962	k__Bacteria	p__Proteobacteria	c__Gammaproteobacteria	o__Enterobacterales	f__Enterobacteriaceae	g__Escherichia	s__albertii	5.11677e-06	0.405883
214856	k__Bacteria	p__Bacteroidetes	c__Bacteroidia	o__Bacteroidales	f__Rikenellaceae	g__Alistipes	s__finegoldii	3.61091e-09	-0.510161
230089	k__Bacteria	p__Proteobacteria	c__Gammaproteobacteria	o__Enterobacterales	f__Morganellaceae	g__Photorhabdus	s__thracensis	3.01973e-07	0.450767
234827	k__Bacteria	p__Proteobacteria	c__Alphaproteobacteria	o__Rickettsiales	f__Candidatus Midichloriaceae	g__Candidatus Midichloria	s__mitochondrii	2.21455e-05	0.379821
239935	k__Bacteria	p__Verrucomicrobia	c__Verrucomicrobiae	o__Verrucomicrobiales	f__Akkermansiaceae	g__Akkermansia	s__muciniphila	0.000476807	-0.316653
244366	k__Bacteria	p__Proteobacteria	c__Gammaproteobacteria	o__Enterobacterales	f__Enterobacteriaceae	g__Klebsiella	s__variicola	0.00089536	0.301818
248315	k__Bacteria	p__Firmicutes	c__Negativicutes	o__Veillonellales	f__Veillonellaceae	g__Veillonella	s__rodentium	0.000461399	0.317406
256701	k__Bacteria	p__Actinobacteria	c__Actinobacteria	o__Micrococcales	f__Micrococcaceae	g__Glutamicibacter	s__arilaitensis	2.18655e-06	-0.420058
263819	k__Bacteria	p__Proteobacteria	c__Gammaproteobacteria	o__Enterobacterales	f__Yersiniaceae	g__Yersinia	s__aleksiciae	0.0002203	0.333851
283734	k__Bacteria	p__Firmicutes	c__Bacilli	o__Bacillales	f__Staphylococcaceae	g__Staphylococcus	s__pseudintermedius	0.000312755	0.326171
309868	k__Bacteria	p__Proteobacteria	c__Alphaproteobacteria	o__Rhizobiales	f__Rhizobiaceae	g__Liberibacter	s__Candidatus Liberibacter americanus	1.95417e-05	0.382134
328814	k__Bacteria	p__Bacteroidetes	c__Bacteroidia	o__Bacteroidales	f__Rikenellaceae	g__Alistipes	s__shahii	1.40553e-11	-0.571408
330214	k__Bacteria	p__Nitrospirae	c__Nitrospira	o__Nitrospirales	f__Nitrospiraceae	g__Nitrospira	s__defluvii	9.19782e-06	-0.395714
332249	k__Bacteria	p__Deinococcus-Thermus	c__Deinococci	o__Deinococcales	f__Trueperaceae	g__Truepera	s__radiovictrix	7.51615e-05	-0.356245
337090	k__Bacteria	p__Chlorobi	c__Chlorobia	o__Chlorobiales	f__Chlorobiaceae	g__Chlorobium	s__chlorochromatii	0.000145619	-0.342673
337191	k__Bacteria	p__Actinobacteria	c__Actinobacteria	o__Corynebacteriales	f__Gordoniaceae	g__Gordonia	s__sp. KTR9	0.00022553	-0.333343
351679	k__Bacteria	p__Proteobacteria	c__Gammaproteobacteria	o__Enterobacterales	f__Morganellaceae	g__Xenorhabdus	s__hominickii	0.00056171	0.312868
417368	k__Bacteria	p__Firmicutes	c__Bacilli	o__Lactobacillales	f__Enterococcaceae	g__Enterococcus	s__thailandicus	0.000432603	0.318877
419257	k__Bacteria	p__Proteobacteria	c__Gammaproteobacteria	o__Enterobacterales	f__Yersiniaceae	g__Yersinia	s__massiliensis	0.000620328	0.310551
446660	k__Bacteria	p__Actinobacteria	c__Coriobacteriia	o__Eggerthellales	f__Eggerthellaceae	g__Adlercreutzia	s__equolifaciens	0.000455848	-0.317682
465721	k__Bacteria	p__Proteobacteria	c__Gammaproteobacteria	o__Nevskiales	f__Steroidobacteraceae	g__Steroidobacter	s__denitrificans	0.000214504	-0.334427
477976	k__Bacteria	p__Deferribacteres	c__Deferribacteres	o__Deferribacterales	f__Deferribacteraceae	g__Calditerrivibrio	s__nitroreducens	0.000959342	0.300145
544580	k__Bacteria	p__Actinobacteria	c__Actinobacteria	o__Actinomycetales	f__Actinomycetaceae	g__Actinomyces	s__oris	1.70825e-06	0.424056
546874	k__Bacteria	p__Actinobacteria	c__Actinobacteria	o__Propionibacteriales	f__Nocardioidaceae	g__Friedmanniella	s__sagamiharensis	0.000312461	-0.326192
563169	k__Bacteria	p__Firmicutes	c__Bacilli	o__Bacillales	f__Bacillaceae	g__Bacillus	s__sp. SJ-10	0.000359943	0.323033
564064	k__Bacteria	p__Bacteroidetes	c__Cytophagia	o__Cytophagales	f__Cytophagaceae	g__Spirosoma	s__rigui	4.32303e-07	-0.44542
585425	k__Bacteria	p__Cyanobacteria	c__	o__Synechococcales	f__Synechococcaceae	g__Synechococcus	s__sp. KORDI-52	0.000150441	0.341988
624186	k__Bacteria	p__Bacteroidetes	c__Flavobacteriia	o__Flavobacteriales	f__Blattabacteriaceae	g__Blattabacterium	s__sp. (Blattella germanica)	0.000503912	0.315381
657445	k__Bacteria	p__Proteobacteria	c__Gammaproteobacteria	o__Thiotrichales	f__Francisellaceae	g__Francisella	s__noatunensis	0.000172117	0.339142
708126	k__Bacteria	p__Firmicutes	c__Bacilli	o__Lactobacillales	f__Carnobacteriaceae	g__Jeotgalibaca	s__dankookensis	6.15944e-07	0.440054
712122	k__Bacteria	p__Actinobacteria	c__Actinobacteria	o__Actinomycetales	f__Actinomycetaceae	g__Actinomyces	s__sp. oral taxon 414	0.000191997	0.33681
712633	k__Bacteria	p__Firmicutes	c__Bacilli	o__Lactobacillales	f__Streptococcaceae	g__Streptococcus	s__sp. oral taxon 431	6.73444e-05	0.358441
756828	k__Bacteria	p__Firmicutes	c__Bacilli	o__Bacillales	f__Bacillaceae	g__Bacillus	s__sp. WP8	0.000508253	0.315184
887061	k__Bacteria	p__Proteobacteria	c__Betaproteobacteria	o__Nitrosomonadales	f__Methylophilaceae	g__Methylovorus	s__sp. MP688	7.62094e-05	0.355967
891974	k__Bacteria	p__Proteobacteria	c__Gammaproteobacteria	o__Enterobacterales	f__Enterobacteriaceae	g__Shigella	s__Plautia stali symbiont	7.96133e-05	0.355088
1005039	k__Bacteria	p__Armatimonadetes	c__Fimbriimonadia	o__Fimbriimonadales	f__Fimbriimonadaceae	g__Fimbriimonas	s__ginsengisoli	6.82683e-05	-0.358169
1070130	k__Bacteria	p__Proteobacteria	c__Gammaproteobacteria	o__Enterobacterales	f__Enterobacteriaceae	g__Candidatus Gullanella	s__endobia	0.00052789	0.314308
1096243	k__Bacteria	p__Proteobacteria	c__Gammaproteobacteria	o__Alteromonadales	f__Idiomarinaceae	g__Idiomarina	s__piscisalsi	0.000233817	0.33256
1156431	k__Bacteria	p__Firmicutes	c__Bacilli	o__Lactobacillales	f__Streptococcaceae	g__Streptococcus	s__sp. I-G2	0.000269192	0.329483
1156433	k__Bacteria	p__Firmicutes	c__Bacilli	o__Lactobacillales	f__Streptococcaceae	g__Streptococcus	s__sp. I-P16	4.7394e-05	0.365358
1160721	k__Bacteria	p__Firmicutes	c__Clostridia	o__Clostridiales	f__Ruminococcaceae	g__Ruminococcus	s__bicirculans	6.25838e-05	-0.359897
1224749	k__Bacteria	p__Firmicutes	c__Bacilli	o__Bacillales	f__Staphylococcaceae	g__Exiguobacterium	s__sp. ZWU0009	1.1348e-06	0.430569
1235990	k__Bacteria	p__Proteobacteria	c__Gammaproteobacteria	o__Enterobacterales	f__Erwiniaceae	g__Pantoea	s__Candidatus Pantoea carbekii	0.000341938	0.324183
1250153	k__Bacteria	p__Bacteroidetes	c__Flavobacteriia	o__Flavobacteriales	f__Flavobacteriaceae	g__Maribacter	s__sp. MAR_2009_60	0.000498527	0.315629
1301032	k__Bacteria	p__Proteobacteria	c__Alphaproteobacteria	o__Rhizobiales	f__Rhizobiaceae	g__Rhizobium	s__sp. IE4771	0.0001113	0.348263
1385663	k__Bacteria	p__Bacteroidetes	c__Cytophagia	o__Cytophagales	f__Hymenobacteraceae	g__Hymenobacter	s__sp. DG25A	7.52034e-06	-0.399243
1410383	k__Bacteria	p__Proteobacteria	c__Gammaproteobacteria	o__Enterobacterales	f__Enterobacteriaceae	g__Candidatus Tachikawaea	s__gelatinosa	7.55448e-05	0.356143
1487956	k__Bacteria	p__Actinobacteria	c__Actinobacteria	o__Corynebacteriales	f__Corynebacteriaceae	g__Corynebacterium	s__sp. ATCC 6931	4.56674e-05	0.36608
1499973	k__Bacteria	p__Proteobacteria	c__Gammaproteobacteria	o__Enterobacterales	f__Enterobacteriaceae	g__Escherichia	s__marmotae	1.06027e-05	0.393198
1534110	k__Bacteria	p__Proteobacteria	c__Gammaproteobacteria	o__Pseudomonadales	f__Pseudomonadaceae	g__Pseudomonas	s__sp. DR 5-09	0.000120063	0.346697
1560339	k__Bacteria	p__Proteobacteria	c__Gammaproteobacteria	o__Enterobacterales	f__Enterobacteriaceae	g__Enterobacter	s__sp. E20	0.000116475	0.347325
1660073	k__Bacteria	p__Proteobacteria	c__Epsilonproteobacteria	o__Campylobacterales	f__Campylobacteraceae	g__Campylobacter	s__sp. RM6137	0.000793656	0.304717
1660074	k__Bacteria	p__Proteobacteria	c__Epsilonproteobacteria	o__Campylobacterales	f__Campylobacteraceae	g__Campylobacter	s__sp. RM8964	0.000448672	0.318045
1660076	k__Bacteria	p__Proteobacteria	c__Epsilonproteobacteria	o__Campylobacterales	f__Campylobacteraceae	g__Campylobacter	s__sp. RM12175	0.000168987	0.339532
1671721	k__Bacteria	p__Proteobacteria	c__Gammaproteobacteria	o__Alteromonadales	f__Alteromonadaceae	g__Marinobacter	s__sp. CP1	5.41079e-05	0.362768
1679001	k__Bacteria	p__Proteobacteria	c__Gammaproteobacteria	o__Pasteurellales	f__Pasteurellaceae	g__Basfia	s__Pasteurellaceae bacterium NI1060	0.000109777	0.348547
1679444	k__Bacteria	p__Verrucomicrobia	c__Verrucomicrobiae	o__Verrucomicrobiales	f__Akkermansiaceae	g__Akkermansia	s__glycaniphila	9.16866e-05	-0.352231
1699624	k__Bacteria	p__Proteobacteria	c__Gammaproteobacteria	o__Pseudomonadales	f__Moraxellaceae	g__Psychrobacter	s__sp. P11G5	0.00089852	0.301733
1705394	k__Bacteria	p__Proteobacteria	c__Gammaproteobacteria	o__Acidiferrobacterales	f__Acidiferrobacteraceae	g__Candidatus Thioglobus	s__autotrophicus	0.00018168	0.337991
1720343	k__Bacteria	p__Proteobacteria	c__Gammaproteobacteria	o__Alteromonadales	f__Pseudoalteromonadaceae	g__Pseudoalteromonas	s__sp. 1_2015MBL_MicDiv	0.0007654	0.305583
1743168	k__Bacteria	p__Proteobacteria	c__Betaproteobacteria	o__Burkholderiales	f__Burkholderiaceae	g__Polynucleobacter	s__wuianus	8.76752e-05	0.353139
1758194	k__Bacteria	p__Proteobacteria	c__Betaproteobacteria	o__Burkholderiales	f__Alcaligenaceae	g__Achromobacter	s__sp. AONIH1	0.000596037	-0.311486
1759399	k__Bacteria	p__Firmicutes	c__Bacilli	o__Lactobacillales	f__Streptococcaceae	g__Streptococcus	s__sp. A12	1.30501e-05	0.389484
1763363	k__Bacteria	p__Cyanobacteria	c__Gloeobacteria	o__Gloeobacterales	f__Gloeobacteraceae	g__Gloeobacter	s__cyanobacterium endosymbiont of Rhopalodia gibberula	9.50189e-05	0.351504
1778262	k__Bacteria	p__Proteobacteria	c__Gammaproteobacteria	o__Enterobacterales	f__Enterobacteriaceae	g__Candidatus Doolittlea	s__endobia	0.000428996	0.319067
1778264	k__Bacteria	p__Proteobacteria	c__Gammaproteobacteria	o__Enterobacterales	f__Enterobacteriaceae	g__Candidatus Mikella	s__endobia	0.000144399	0.342849
1785995	k__Bacteria	p__Firmicutes	c__Bacilli	o__Bacillales	f__Planococcaceae	g__Gemella	s__sp. oral taxon 928	0.00066767	0.308822
1795874	k__Bacteria	p__Proteobacteria	c__Betaproteobacteria	o__Burkholderiales	f__Burkholderiaceae	g__Burkholderia	s__sp. PAMC 28687	0.000715289	0.307193
1796616	k__Bacteria	p__Firmicutes	c__Clostridia	o__Clostridiales	f__Lachnospiraceae	g__Blautia	s__sp. YL58	8.76976e-06	0.396553
1825069	k__Bacteria	p__Firmicutes	c__Bacilli	o__Lactobacillales	f__Streptococcaceae	g__Streptococcus	s__marmotae	6.4992e-05	0.359148
1834196	k__Bacteria	p__Firmicutes	c__Clostridia	o__Clostridiales	f__Lachnospiraceae	g__Lachnoclostridium	s__sp. YL32	1.57345e-05	0.386101
1834207	k__Bacteria	p__Firmicutes	c__Erysipelotrichia	o__Erysipelotrichales	f__Erysipelotrichaceae	g__	s__Erysipelotrichaceae bacterium I46	8.36972e-10	0.527526
1842539	k__Bacteria	p__Proteobacteria	c__Alphaproteobacteria	o__Rhizobiales	f__Bradyrhizobiaceae	g__Bosea	s__sp. RAC05	1.70995e-05	-0.384584
1850254	k__Bacteria	p__Proteobacteria	c__Epsilonproteobacteria	o__Campylobacterales	f__Campylobacteraceae	g__Halarcobacter	s__Arcobacter sp. LPB0137	0.00075749	0.305831
1852377	k__Bacteria	p__Actinobacteria	c__Actinobacteria	o__Actinomycetales	f__Actinomycetaceae	g__Actinomyces	s__pacaensis	7.86264e-07	0.436299
1868135	k__Bacteria	p__Proteobacteria	c__Gammaproteobacteria	o__Enterobacterales	f__Enterobacteriaceae	g__Enterobacter	s__sp. HK169	1.16207e-05	0.391564
1888195	k__Bacteria	p__Firmicutes	c__Bacilli	o__Lactobacillales	f__Streptococcaceae	g__Streptococcus	s__himalayensis	1.36596e-08	0.493464
1902136	k__Bacteria	p__Firmicutes	c__Bacilli	o__Lactobacillales	f__Streptococcaceae	g__Streptococcus	s__sp. NPS 308	0.000270371	0.329387
1912897	k__Bacteria	p__Firmicutes	c__Clostridia	o__Clostridiales	f__Lachnospiraceae	g__Blautia	s__sp. N6H1-15	1.16051e-06	0.430216
1913578	k__Bacteria	p__Proteobacteria	c__Alphaproteobacteria	o__Sphingomonadales	f__Sphingomonadaceae	g__Sphingopyxis	s__sp. LPB0140	2.3976e-05	0.378343
1917441	k__Bacteria	p__Firmicutes	c__Bacilli	o__Lactobacillales	f__Streptococcaceae	g__Streptococcus	s__ruminantium	9.36128e-05	0.351808
1920114	k__Bacteria	p__Proteobacteria	c__Gammaproteobacteria	o__Enterobacterales	f__Enterobacteriaceae	g__Leclercia	s__sp. LSNIH1	0.000249642	0.331133
2004647	k__Bacteria	p__Proteobacteria	c__Gammaproteobacteria	o__Pseudomonadales	f__Moraxellaceae	g__Acinetobacter	s__sp. WCHAc010052	0.000735947	0.306517
2005703	k__Bacteria	p__Firmicutes	c__Bacilli	o__Lactobacillales	f__Enterococcaceae	g__Enterococcus	s__wangshanyuanii	0.000447545	0.318102
2021971	k__Bacteria	p__Firmicutes	c__Bacilli	o__Lactobacillales	f__Streptococcaceae	g__Streptococcus	s__respiraculi	1.47422e-07	0.461186
2026787	k__Bacteria	p__Bacteroidetes	c__Saprospiria	o__Bacteroidetes Order II. Incertae sedis	f__Rhodothermaceae	g__Salinibacter	s__Rhodothermaceae bacterium	1.3663e-06	-0.42763
2036206	k__Bacteria	p__Firmicutes	c__Bacilli	o__Lactobacillales	f__Aerococcaceae	g__Suicoccus	s__acidiformans	0.000841653	0.303309
2040624	k__Bacteria	p__Firmicutes	c__Bacilli	o__Bacillales	f__Listeriaceae	g__Gemella	s__sp. ND 6198	1.67595e-06	0.424363
2051552	k__Bacteria	p__Actinobacteria	c__Actinobacteria	o__Corynebacteriales	f__Mycobacteriaceae	g__Mycobacterium	s__sp. PYR15	9.95195e-06	0.394321
2055892	k__Bacteria	p__Proteobacteria	c__Gammaproteobacteria	o__Alteromonadales	f__Idiomarinaceae	g__Idiomarina	s__sp. X4	1.96517e-05	0.38203
2060307	k__Bacteria	p__Firmicutes	c__Bacilli	o__Lactobacillales	f__Enterococcaceae	g__Enterococcus	s__sp. FDAARGOS_375	4.51186e-05	0.366315
2066049	k__Bacteria	p__Proteobacteria	c__Gammaproteobacteria	o__Enterobacterales	f__Enterobacteriaceae	g__Citrobacter	s__freundii complex sp. CFNIH2	2.45251e-05	0.37792
2094242	k__Bacteria	p__Lentisphaerae	c__Lentisphaeria	o__Victivallales	f__	g__	s__Victivallales bacterium CCUG 44730	2.70188e-06	-0.41659
2126319	k__Bacteria	p__Proteobacteria	c__Betaproteobacteria	o__Burkholderiales	f__Comamonadaceae	g__Variovorax	s__sp. PMC12	9.72251e-06	-0.394734
2202142	k__Bacteria	p__Proteobacteria	c__Betaproteobacteria	o__Neisseriales	f__Chromobacteriaceae	g__Chromobacterium	s__sp. IIBBL 274-1	3.19358e-05	0.372948
2259647	k__Bacteria	p__Proteobacteria	c__Gammaproteobacteria	o__Enterobacterales	f__Enterobacteriaceae	g__Raoultella	s__sp. X13	3.81454e-05	0.369555
2304606	k__Bacteria	p__Firmicutes	c__Bacilli	o__Lactobacillales	f__Lactobacillaceae	g__Lactobacillus	s__sp. HBUAS52074	2.90409e-07	0.451343

## Sheet: Table S8
Supplementary Table 8: Differences in taxonomic composition of gut microbiome in HC and UC
Taxon ID	Kingdom	Phylum	Class	Order	Family	Genus	Species	baseMean	logFC	lfcSE	stat	pvalue	padj	reject	df	Group
328814	k__Bacteria	p__Bacteroidetes	c__Bacteroidia	o__Bacteroidales	f__Rikenellaceae	g__Alistipes	s__shahii	9817.79	-2.8263	0.465288	-6.0743	4.69985e-09	2.23109e-06	TRUE	246	HC
631220	k__Bacteria	p__Proteobacteria	c__Deltaproteobacteria	o__Desulfovibrionales	f__Desulfovibrionaceae	g__Desulfovibrio	s__sp. G11	3.8179	-2.68408	0.40164	-6.68281	1.55686e-10	1.65192e-07	TRUE	246	HC
2094242	k__Bacteria	p__Lentisphaerae	c__Lentisphaeria	o__Victivallales	f__	g__	s__Victivallales bacterium CCUG 44730	83.4671	-2.28528	0.32388	-7.05596	1.7353e-11	2.8832e-08	TRUE	246	HC
214856	k__Bacteria	p__Bacteroidetes	c__Bacteroidia	o__Bacteroidales	f__Rikenellaceae	g__Alistipes	s__finegoldii	4702.05	-1.9422	0.412549	-4.70781	4.18433e-06	0.000308989	TRUE	246	HC
28118	k__Bacteria	p__Bacteroidetes	c__Bacteroidia	o__Bacteroidales	f__Odoribacteraceae	g__Odoribacter	s__splanchnicus	9945.81	-1.86901	0.358804	-5.20901	4.01484e-07	7.41184e-05	TRUE	246	HC
57975	k__Bacteria	p__Proteobacteria	c__Betaproteobacteria	o__Burkholderiales	f__Burkholderiaceae	g__Burkholderia	s__thailandensis	13.5866	-1.81546	0.560278	-3.24028	0.00135893	0.0153413	TRUE	246	HC
47880	k__Bacteria	p__Proteobacteria	c__Gammaproteobacteria	o__Pseudomonadales	f__Pseudomonadaceae	g__Pseudomonas	s__fulva	8.3088	-1.73291	0.395214	-4.38474	1.72209e-05	0.000953751	TRUE	246	HC
347	k__Bacteria	p__Proteobacteria	c__Gammaproteobacteria	o__Xanthomonadales	f__Xanthomonadaceae	g__Xanthomonas	s__oryzae	12.6529	-1.73053	0.341407	-5.0688	7.87361e-07	0.000109017	TRUE	246	HC
114615	k__Bacteria	p__Proteobacteria	c__Alphaproteobacteria	o__Rhizobiales	f__Bradyrhizobiaceae	g__Bradyrhizobium	s__sp. ORS 278	9.89213	-1.72912	0.305936	-5.65189	4.3806e-08	1.32334e-05	TRUE	246	HC
442	k__Bacteria	p__Proteobacteria	c__Alphaproteobacteria	o__Rhodospirillales	f__Acetobacteraceae	g__Gluconobacter	s__oxydans	8.62364	-1.72558	0.347113	-4.97123	1.24803e-06	0.000150129	TRUE	246	HC
182210	k__Bacteria	p__Proteobacteria	c__Deltaproteobacteria	o__Desulfovibrionales	f__Desulfovibrionaceae	g__Pseudodesulfovibrio	s__aespoeensis	14.2272	-1.70127	0.347266	-4.89903	1.74738e-06	0.000193552	TRUE	246	HC
329	k__Bacteria	p__Proteobacteria	c__Betaproteobacteria	o__Burkholderiales	f__Burkholderiaceae	g__Ralstonia	s__pickettii	23.8534	-1.66981	0.36429	-4.58374	7.27009e-06	0.000513151	TRUE	246	HC
346	k__Bacteria	p__Proteobacteria	c__Gammaproteobacteria	o__Xanthomonadales	f__Xanthomonadaceae	g__Xanthomonas	s__citri	6.55138	-1.62148	0.390589	-4.15137	4.55866e-05	0.00187018	TRUE	246	HC
40215	k__Bacteria	p__Proteobacteria	c__Gammaproteobacteria	o__Pseudomonadales	f__Moraxellaceae	g__Acinetobacter	s__junii	5.42093	-1.60229	0.37839	-4.23449	3.23821e-05	0.00147405	TRUE	246	HC
1766	k__Bacteria	p__Actinobacteria	c__Actinobacteria	o__Corynebacteriales	f__Mycobacteriaceae	g__Mycolicibacterium	s__fortuitum	13.0024	-1.58023	0.495824	-3.18708	0.00162321	0.0167988	TRUE	246	HC
152682	k__Bacteria	p__Proteobacteria	c__Alphaproteobacteria	o__Sphingomonadales	f__Sphingomonadaceae	g__Sphingomonas	s__melonis	5.67182	-1.57698	0.402009	-3.92275	0.000113621	0.00319967	TRUE	246	HC
546874	k__Bacteria	p__Actinobacteria	c__Actinobacteria	o__Propionibacteriales	f__Nocardioidaceae	g__Friedmanniella	s__sagamiharensis	8.73439	-1.57082	0.308983	-5.08386	7.32914e-07	0.00010589	TRUE	246	HC
58180	k__Bacteria	p__Proteobacteria	c__Deltaproteobacteria	o__Desulfovibrionales	f__Desulfovibrionaceae	g__Desulfovibrio	s__alaskensis	22.302	-1.56312	0.372641	-4.19471	3.81656e-05	0.00166874	TRUE	246	HC
897	k__Bacteria	p__Proteobacteria	c__Deltaproteobacteria	o__Desulfobacterales	f__Desulfobacteraceae	g__Desulfococcus	s__multivorans	8.52266	-1.54821	0.320435	-4.8316	2.38463e-06	0.000218525	TRUE	246	HC
1921510	k__Bacteria	p__Proteobacteria	c__Alphaproteobacteria	o__Sphingomonadales	f__Sphingomonadaceae	g__Tardibacter	s__chloracetimidivorans	2.27422	-1.54625	0.311221	-4.96835	1.265e-06	0.000150129	TRUE	246	HC
1173027	k__Bacteria	p__Cyanobacteria	c__	o__Oscillatoriales	f__Microcoleaceae	g__Microcoleus	s__sp. PCC 7113	7.42323	-1.52445	0.366331	-4.1614	4.37558e-05	0.00184051	TRUE	246	HC
160791	k__Bacteria	p__Proteobacteria	c__Alphaproteobacteria	o__Sphingomonadales	f__Sphingomonadaceae	g__Sphingomonas	s__wittichii	4.53041	-1.5169	0.383905	-3.95124	0.000101622	0.00309809	TRUE	246	HC
239935	k__Bacteria	p__Verrucomicrobia	c__Verrucomicrobiae	o__Verrucomicrobiales	f__Akkermansiaceae	g__Akkermansia	s__muciniphila	580.685	-1.51576	0.240572	-6.30064	1.3576e-09	7.51881e-07	TRUE	246	HC
44742	k__Bacteria	p__Proteobacteria	c__Deltaproteobacteria	o__Desulfovibrionales	f__Desulfovibrionaceae	g__Desulfovibrio	s__fairfieldensis	50.5848	-1.51168	0.310653	-4.86615	2.03426e-06	0.000211336	TRUE	246	HC
2025876	k__Bacteria	p__Bacteroidetes	c__Bacteroidia	o__Bacteroidales	f__Tannerellaceae	g__Parabacteroides	s__sp. CT06	6964.06	-1.49575	0.527883	-2.83349	0.00498623	0.0341634	TRUE	246	HC
114	k__Bacteria	p__Planctomycetes	c__Planctomycetia	o__Gemmatales	f__Gemmataceae	g__Gemmata	s__obscuriglobus	9.04216	-1.48464	0.35762	-4.15144	4.55736e-05	0.00187018	TRUE	246	HC
28450	k__Bacteria	p__Proteobacteria	c__Betaproteobacteria	o__Burkholderiales	f__Burkholderiaceae	g__Burkholderia	s__pseudomallei	189.396	-1.4756	0.54617	-2.70172	0.00737811	0.0446584	TRUE	246	HC
2055	k__Bacteria	p__Actinobacteria	c__Actinobacteria	o__Corynebacteriales	f__Gordoniaceae	g__Gordonia	s__terrae	3.81016	-1.46383	0.336161	-4.35456	1.9577e-05	0.00102624	TRUE	246	HC
396	k__Bacteria	p__Proteobacteria	c__Alphaproteobacteria	o__Rhizobiales	f__Rhizobiaceae	g__Rhizobium	s__phaseoli	14.207	-1.46278	0.433917	-3.3711	0.000869275	0.011518	TRUE	246	HC
246787	k__Bacteria	p__Bacteroidetes	c__Bacteroidia	o__Bacteroidales	f__Bacteroidaceae	g__Bacteroides	s__cellulosilyticus	6433.71	-1.45557	0.371866	-3.91423	0.000117464	0.00325128	TRUE	246	HC
2126319	k__Bacteria	p__Proteobacteria	c__Betaproteobacteria	o__Burkholderiales	f__Comamonadaceae	g__Variovorax	s__sp. PMC12	11.0939	-1.43976	0.330551	-4.35565	1.9487e-05	0.00102624	TRUE	246	HC
1111069	k__Bacteria	p__Deinococcus-Thermus	c__Deinococci	o__Thermales	f__Thermaceae	g__Thermus	s__sp. CCB_US3_UF1	2.44877	-1.41555	0.282301	-5.01434	1.01906e-06	0.000130244	TRUE	246	HC
261302	k__Bacteria	p__Proteobacteria	c__Betaproteobacteria	o__Burkholderiales	f__Burkholderiaceae	g__Paraburkholderia	s__phytofirmans	4.84788	-1.41277	0.359701	-3.92763	0.000111474	0.00319967	TRUE	246	HC
823	k__Bacteria	p__Bacteroidetes	c__Bacteroidia	o__Bacteroidales	f__Tannerellaceae	g__Parabacteroides	s__distasonis	16743.3	-1.39411	0.448578	-3.10783	0.00210612	0.0198262	TRUE	246	HC
53408	k__Bacteria	p__Proteobacteria	c__Gammaproteobacteria	o__Pseudomonadales	f__Pseudomonadaceae	g__Pseudomonas	s__citronellolis	9.96253	-1.3856	0.335399	-4.1312	4.94903e-05	0.00189242	TRUE	246	HC
1038928	k__Bacteria	p__Actinobacteria	c__Actinobacteria	o__Streptomycetales	f__Streptomycetaceae	g__Streptomyces	s__xinghaiensis	6.1465	-1.38461	0.33639	-4.1161	5.26211e-05	0.00194289	TRUE	246	HC
1679444	k__Bacteria	p__Verrucomicrobia	c__Verrucomicrobiae	o__Verrucomicrobiales	f__Akkermansiaceae	g__Akkermansia	s__glycaniphila	12.9624	-1.3817	0.285283	-4.84324	2.2605e-06	0.000214618	TRUE	246	HC
881	k__Bacteria	p__Proteobacteria	c__Deltaproteobacteria	o__Desulfovibrionales	f__Desulfovibrionaceae	g__Desulfovibrio	s__vulgaris	70.4233	-1.36924	0.303347	-4.51376	9.87869e-06	0.000643665	TRUE	246	HC
225991	k__Bacteria	p__Proteobacteria	c__Betaproteobacteria	o__Burkholderiales	f__Comamonadaceae	g__Comamonas	s__aquatica	9.57917	-1.36429	0.40901	-3.3356	0.000982684	0.0128057	TRUE	246	HC
1018	k__Bacteria	p__Bacteroidetes	c__Flavobacteriia	o__Flavobacteriales	f__Flavobacteriaceae	g__Capnocytophaga	s__ochracea	2.64131	-1.36036	0.402214	-3.38218	0.000836463	0.0112991	TRUE	246	HC
35786	k__Bacteria	p__Coprothermobacterota	c__Coprothermobacteria	o__Coprothermobacterales	f__Coprothermobacteraceae	g__Coprothermobacter	s__proteolyticus	4.47708	-1.35886	0.308383	-4.40639	1.57016e-05	0.000884343	TRUE	246	HC
1882831	k__Bacteria	p__Verrucomicrobia	c__Verrucomicrobiae	o__Verrucomicrobiales	f__Verrucomicrobiaceae	g__Verrucomicrobium	s__sp. GAS474	6.46516	-1.35322	0.279043	-4.84951	2.19623e-06	0.000214618	TRUE	246	HC
38305	k__Bacteria	p__Actinobacteria	c__Actinobacteria	o__Corynebacteriales	f__Corynebacteriaceae	g__Corynebacterium	s__vitaeruminis	4.9332	-1.34621	0.302168	-4.45517	1.27344e-05	0.000769389	TRUE	246	HC
34038	k__Bacteria	p__Proteobacteria	c__Gammaproteobacteria	o__Enterobacterales	f__Yersiniaceae	g__Rahnella	s__aquatilis	14.2968	-1.32357	0.371128	-3.56635	0.000434914	0.00741139	TRUE	246	HC
173480	k__Bacteria	p__Gemmatimonadetes	c__Gemmatimonadetes	o__Gemmatimonadales	f__Gemmatimonadaceae	g__Gemmatimonas	s__aurantiaca	6.44084	-1.32127	0.289229	-4.56825	7.78311e-06	0.000527822	TRUE	246	HC
35	k__Bacteria	p__Proteobacteria	c__Deltaproteobacteria	o__Myxococcales	f__Myxococcaceae	g__Myxococcus	s__macrosporus	5.62893	-1.30983	0.29647	-4.41809	1.49348e-05	0.000884108	TRUE	246	HC
332249	k__Bacteria	p__Deinococcus-Thermus	c__Deinococci	o__Deinococcales	f__Trueperaceae	g__Truepera	s__radiovictrix	4.68607	-1.30817	0.300569	-4.3523	1.97651e-05	0.00102624	TRUE	246	HC
161493	k__Bacteria	p__Proteobacteria	c__Deltaproteobacteria	o__Myxococcales	f__Anaeromyxobacteraceae	g__Anaeromyxobacter	s__dehalogenans	10.7329	-1.30762	0.354314	-3.69057	0.000275535	0.00568697	TRUE	246	HC
57487	k__Bacteria	p__Thermotogae	c__Thermotogae	o__Thermotogales	f__Thermotogaceae	g__Pseudothermotoga	s__hypogea	4.16098	-1.30346	0.374166	-3.48363	0.000585392	0.00894371	TRUE	246	HC
184917	k__Bacteria	p__Proteobacteria	c__Deltaproteobacteria	o__Desulfovibrionales	f__Desulfovibrionaceae	g__Desulfovibrio	s__magneticus	6.39917	-1.2936	0.312061	-4.14536	4.67175e-05	0.00189242	TRUE	246	HC
564064	k__Bacteria	p__Bacteroidetes	c__Cytophagia	o__Cytophagales	f__Cytophagaceae	g__Spirosoma	s__rigui	16.8199	-1.27453	0.280341	-4.54636	8.56792e-06	0.000569424	TRUE	246	HC
915	k__Bacteria	p__Proteobacteria	c__Betaproteobacteria	o__Nitrosomonadales	f__Nitrosomonadaceae	g__Nitrosomonas	s__europaea	4.09141	-1.27087	0.330787	-3.84197	0.00015538	0.00380196	TRUE	246	HC
1940790	k__Bacteria	p__Planctomycetes	c__Phycisphaerae	o__Sedimentisphaerales	f__Sedimentisphaeraceae	g__Sedimentisphaera	s__cyanobacteriorum	6.21148	-1.26756	0.366712	-3.45656	0.000644399	0.00951706	TRUE	246	HC
148447	k__Bacteria	p__Proteobacteria	c__Betaproteobacteria	o__Burkholderiales	f__Burkholderiaceae	g__Paraburkholderia	s__phymatum	4.74221	-1.26706	0.318357	-3.98	9.07354e-05	0.00292732	TRUE	246	HC
444444	k__Bacteria	p__Proteobacteria	c__Alphaproteobacteria	o__Rhizobiales	f__Chelatococcaceae	g__Chelatococcus	s__daeguensis	3.26215	-1.25878	0.306773	-4.10331	5.54188e-05	0.00198018	TRUE	246	HC
2020311	k__Bacteria	p__Proteobacteria	c__Alphaproteobacteria	o__Rhizobiales	f__Rhizobiaceae	g__Rhizobium	s__sp. Kim5	5.11033	-1.25091	0.415303	-3.01205	0.00286563	0.0241076	TRUE	246	HC
1515612	k__Bacteria	p__Proteobacteria	c__Alphaproteobacteria	o__Sphingomonadales	f__Sphingomonadaceae	g__Sphingopyxis	s__fribergensis	4.70878	-1.25027	0.342089	-3.65482	0.000314604	0.00614959	TRUE	246	HC
169430	k__Bacteria	p__Proteobacteria	c__Betaproteobacteria	o__Burkholderiales	f__Burkholderiaceae	g__Paraburkholderia	s__hospita	7.33552	-1.24909	0.341014	-3.66286	0.000305388	0.00610504	TRUE	246	HC
84531	k__Bacteria	p__Proteobacteria	c__Gammaproteobacteria	o__Xanthomonadales	f__Xanthomonadaceae	g__Lysobacter	s__antibioticus	5.05198	-1.24856	0.303067	-4.11975	5.18485e-05	0.00193587	TRUE	246	HC
42838	k__Bacteria	p__Firmicutes	c__Clostridia	o__Thermoanaerobacterales	f__Thermoanaerobacteraceae	g__Ammonifex	s__degensii	7.08265	-1.24623	0.301889	-4.12812	5.01153e-05	0.00189242	TRUE	246	HC
194963	k__Bacteria	p__Proteobacteria	c__Alphaproteobacteria	o__Rhizobiales	f__Rhizobiaceae	g__Sinorhizobium	s__americanum	2.85065	-1.24261	0.31358	-3.96265	9.71642e-05	0.00299491	TRUE	246	HC
2109913	k__Bacteria	p__Proteobacteria	c__Betaproteobacteria	o__Burkholderiales	f__Comamonadaceae	g__Melaminivora	s__sp. SC2-9	9.77402	-1.2355	0.355403	-3.47632	0.0006008	0.00907481	TRUE	246	HC
356852	k__Bacteria	p__Actinobacteria	c__Actinobacteria	o__Micromonosporales	f__Micromonosporaceae	g__Micromonospora	s__coxensis	4.21241	-1.23157	0.353971	-3.47929	0.000594488	0.00902048	TRUE	246	HC
1727	k__Bacteria	p__Actinobacteria	c__Actinobacteria	o__Corynebacteriales	f__Corynebacteriaceae	g__Corynebacterium	s__variabile	4.34787	-1.22935	0.320626	-3.83423	0.000160069	0.00385441	TRUE	246	HC
1974213	k__Bacteria	p__Chlorobi	c__Chlorobia	o__Chlorobiales	f__Chlorobiaceae	g__Prosthecochloris	s__sp. HL-130-GSB	8.46741	-1.22869	0.288786	-4.25468	2.97773e-05	0.00141052	TRUE	246	HC
285091	k__Bacteria	p__Proteobacteria	c__Gammaproteobacteria	o__Oceanospirillales	f__Alcanivoracaceae	g__Alcanivorax	s__dieselolei	7.88586	-1.22809	0.431484	-2.8462	0.00479763	0.0335907	TRUE	246	HC
1416806	k__Bacteria	p__Proteobacteria	c__Betaproteobacteria	o__Burkholderiales	f__Alcaligenaceae	g__Bordetella	s__genomosp. 8	7.61356	-1.22327	0.297637	-4.10995	5.39498e-05	0.00194864	TRUE	246	HC
196914	k__Bacteria	p__Actinobacteria	c__Actinobacteria	o__Micromonosporales	f__Micromonosporaceae	g__Actinoplanes	s__friuliensis	12.1067	-1.22295	0.302876	-4.03778	7.21259e-05	0.00247087	TRUE	246	HC
311180	k__Bacteria	p__Proteobacteria	c__Alphaproteobacteria	o__Rhodobacterales	f__Rhodobacteraceae	g__Yangia	s__pacifica	5.43488	-1.21754	0.312572	-3.89523	0.000126479	0.00344499	TRUE	246	HC
426	k__Bacteria	p__Proteobacteria	c__Alphaproteobacteria	o__Rhizobiales	f__Methylocystaceae	g__Methylosinus	s__trichosporium	5.36665	-1.21199	0.329257	-3.68097	0.000285546	0.00585722	TRUE	246	HC
2059672	k__Bacteria	p__Proteobacteria	c__Betaproteobacteria	o__Neisseriales	f__Chromobacteriaceae	g__Chromobacterium	s__sp. ATCC 53434	16.562	-1.21141	0.383347	-3.16009	0.0017748	0.0180357	TRUE	246	HC
104087	k__Bacteria	p__Proteobacteria	c__Gammaproteobacteria	o__Pseudomonadales	f__Pseudomonadaceae	g__Pseudomonas	s__frederiksbergensis	4.86464	-1.21077	0.353317	-3.42687	0.00071549	0.0101173	TRUE	246	HC
1274631	k__Bacteria	p__Proteobacteria	c__Alphaproteobacteria	o__Rhizobiales	f__Bradyrhizobiaceae	g__Bradyrhizobium	s__icense	4.35498	-1.20765	0.303007	-3.98554	8.87729e-05	0.00289208	TRUE	246	HC
139021	k__Bacteria	p__Actinobacteria	c__Actinobacteria	o__Corynebacteriales	f__Dietziaceae	g__Dietzia	s__psychralcaliphila	3.02452	-1.20596	0.339166	-3.55565	0.000452091	0.00751149	TRUE	246	HC
83455	k__Bacteria	p__Proteobacteria	c__Deltaproteobacteria	o__Myxococcales	f__Myxococcaceae	g__Myxococcus	s__stipitatus	14.1146	-1.20348	0.307622	-3.91222	0.000118389	0.00325128	TRUE	246	HC
1752064	k__Bacteria	p__Cyanobacteria	c__	o__Synechococcales	f__Leptolyngbyaceae	g__Leptolyngbya	s__sp. NIES-3755	6.04589	-1.20192	0.312418	-3.84715	0.000152313	0.00380196	TRUE	246	HC
1882747	k__Bacteria	p__Proteobacteria	c__Alphaproteobacteria	o__Rhizobiales	f__Bradyrhizobiaceae	g__Afipia	s__sp. GAS231	5.78684	-1.19803	0.420985	-2.84578	0.00480378	0.0335907	TRUE	246	HC
1851544	k__Bacteria	p__Proteobacteria	c__Betaproteobacteria	o__Burkholderiales	f__Alcaligenaceae	g__Orrella	s__dioscoreae	10.8312	-1.1959	0.31406	-3.80787	0.000177054	0.00416778	TRUE	246	HC
28123	k__Bacteria	p__Bacteroidetes	c__Bacteroidia	o__Bacteroidales	f__Porphyromonadaceae	g__Porphyromonas	s__asaccharolytica	40.4755	-1.19457	0.341939	-3.49351	0.000565142	0.00881675	TRUE	246	HC
284016	k__Bacteria	p__Proteobacteria	c__Alphaproteobacteria	o__Caulobacterales	f__Caulobacteraceae	g__Phenylobacterium	s__zucineum	5.89041	-1.19366	0.322043	-3.70653	0.000259607	0.0054531	TRUE	246	HC
2021862	k__Bacteria	p__Proteobacteria	c__Alphaproteobacteria	o__Rhodobacterales	f__Rhodobacteraceae	g__Labrenzia	s__sp. VG12	3.01766	-1.1897	0.332313	-3.58007	0.000413786	0.00727519	TRUE	246	HC
458033	k__Bacteria	p__Acidobacteria	c__Blastocatellia	o__	f__	g__Chloracidobacterium	s__thermophilum	5.03256	-1.18783	0.302097	-3.93197	0.000109599	0.00319967	TRUE	246	HC
1178516	k__Bacteria	p__Bacteroidetes	c__Cytophagia	o__Cytophagales	f__Cytophagaceae	g__Spirosoma	s__montaniterrae	21.5505	-1.18729	0.335286	-3.54114	0.000476416	0.00783729	TRUE	246	HC
146923	k__Bacteria	p__Actinobacteria	c__Actinobacteria	o__Streptomycetales	f__Streptomycetaceae	g__Streptomyces	s__parvulus	3.1555	-1.18114	0.310584	-3.80296	0.000180401	0.00417122	TRUE	246	HC
166314	k__Bacteria	p__Cyanobacteria	c__	o__Synechococcales	f__Synechococcaceae	g__Synechococcus	s__sp. WH 8109	4.8561	-1.17746	0.44362	-2.65421	0.00846781	0.048265	TRUE	246	HC
103855	k__Bacteria	p__Proteobacteria	c__Betaproteobacteria	o__Burkholderiales	f__Alcaligenaceae	g__Bordetella	s__hinzii	6.97593	-1.17307	0.349258	-3.35875	0.000907262	0.0119636	TRUE	246	HC
1940	k__Bacteria	p__Actinobacteria	c__Actinobacteria	o__Streptomycetales	f__Streptomycetaceae	g__Streptomyces	s__albireticuli	4.59529	-1.17297	0.308478	-3.80244	0.000180757	0.00417122	TRUE	246	HC
129817	k__Bacteria	p__Proteobacteria	c__Gammaproteobacteria	o__Pseudomonadales	f__Pseudomonadaceae	g__Pseudomonas	s__brenneri	2.02374	-1.17259	0.316469	-3.70524	0.000260862	0.0054531	TRUE	246	HC
1583100	k__Bacteria	p__Bacteroidetes	c__Flavobacteriia	o__Flavobacteriales	f__Flavobacteriaceae	g__Myroides	s__sp. A21	2.6311	-1.17001	0.436253	-2.68195	0.00781521	0.0461278	TRUE	246	HC
256701	k__Bacteria	p__Actinobacteria	c__Actinobacteria	o__Micrococcales	f__Micrococcaceae	g__Glutamicibacter	s__arilaitensis	7.82738	-1.16585	0.323157	-3.60768	0.000374143	0.00666516	TRUE	246	HC
337191	k__Bacteria	p__Actinobacteria	c__Actinobacteria	o__Corynebacteriales	f__Gordoniaceae	g__Gordonia	s__sp. KTR9	4.48482	-1.16545	0.32231	-3.61594	0.000362996	0.00665694	TRUE	246	HC
1850246	k__Bacteria	p__Bacteroidetes	c__Flavobacteriia	o__Flavobacteriales	f__Flavobacteriaceae	g__Urechidicola	s__croceus	6.93758	-1.16373	0.365834	-3.18102	0.00165619	0.0170387	TRUE	246	HC
106634	k__Bacteria	p__Proteobacteria	c__Gammaproteobacteria	o__Chromatiales	f__Ectothiorhodospiraceae	g__Thioalkalivibrio	s__versutus	4.06944	-1.16353	0.326239	-3.56648	0.000434707	0.00741139	TRUE	246	HC
1230998	k__Bacteria	p__Actinobacteria	c__Actinobacteria	o__Corynebacteriales	f__Corynebacteriaceae	g__Corynebacterium	s__frankenforstense	2.97143	-1.15839	0.30116	-3.84643	0.000152739	0.00380196	TRUE	246	HC
376489	k__Bacteria	p__Proteobacteria	c__Gammaproteobacteria	o__Oceanospirillales	f__Halomonadaceae	g__Halotalea	s__alkalilenta	4.04902	-1.15658	0.333872	-3.46413	0.00062736	0.00930677	TRUE	246	HC
56460	k__Bacteria	p__Proteobacteria	c__Gammaproteobacteria	o__Xanthomonadales	f__Xanthomonadaceae	g__Xanthomonas	s__vesicatoria	4.81424	-1.15627	0.333777	-3.4642	0.000627209	0.00930677	TRUE	246	HC
1795053	k__Bacteria	p__Actinobacteria	c__Actinobacteria	o__Micrococcales	f__Microbacteriaceae	g__Microbacterium	s__sp. PAMC 28756	5.93927	-1.15514	0.436557	-2.64602	0.00866962	0.0489951	TRUE	246	HC
396595	k__Bacteria	p__Proteobacteria	c__Gammaproteobacteria	o__Chromatiales	f__Ectothiorhodospiraceae	g__Thioalkalivibrio	s__sp. K90mix	5.37896	-1.15416	0.290923	-3.96722	9.54313e-05	0.00299491	TRUE	246	HC
43767	k__Bacteria	p__Actinobacteria	c__Actinobacteria	o__Corynebacteriales	f__Nocardiaceae	g__Rhodococcus	s__hoagii	8.68525	-1.15377	0.420761	-2.74212	0.00655303	0.0411639	TRUE	246	HC
29442	k__Bacteria	p__Proteobacteria	c__Gammaproteobacteria	o__Pseudomonadales	f__Pseudomonadaceae	g__Pseudomonas	s__tolaasii	4.14136	-1.15362	0.335561	-3.43789	0.000688302	0.00981643	TRUE	246	HC
1340425	k__Bacteria	p__Proteobacteria	c__Deltaproteobacteria	o__Desulfuromonadales	f__Geobacteraceae	g__Geobacter	s__anodireducens	13.2872	-1.1505	0.338052	-3.40331	0.000777075	0.0107299	TRUE	246	HC
257708	k__Bacteria	p__Proteobacteria	c__Alphaproteobacteria	o__Rhodospirillales	f__Acetobacteraceae	g__Roseomonas	s__gilardii	9.93995	-1.14899	0.383586	-2.99538	0.00302102	0.0250247	TRUE	246	HC
1223514	k__Bacteria	p__Actinobacteria	c__Actinobacteria	o__Corynebacteriales	f__Corynebacteriaceae	g__Corynebacterium	s__humireducens	3.92611	-1.14809	0.304415	-3.77146	0.00020334	0.00447482	TRUE	246	HC
2259340	k__Bacteria	p__Proteobacteria	c__Alphaproteobacteria	o__Rhodobacterales	f__Rhodobacteraceae	g__Paracoccus	s__sp. SC2-6	5.00732	-1.13922	0.344929	-3.30276	0.0010997	0.0135671	TRUE	246	HC
97477	k__Bacteria	p__Synergistetes	c__Synergistia	o__Synergistales	f__Synergistaceae	g__Acetomicrobium	s__mobile	5.83282	-1.1371	0.314282	-3.61809	0.000360144	0.00665694	TRUE	246	HC
82541	k__Bacteria	p__Proteobacteria	c__Betaproteobacteria	o__Burkholderiales	f__Burkholderiaceae	g__Cupriavidus	s__gilardii	6.46877	-1.1371	0.344078	-3.30476	0.0010922	0.0135671	TRUE	246	HC
1084	k__Bacteria	p__Proteobacteria	c__Alphaproteobacteria	o__Rhodospirillales	f__Rhodospirillaceae	g__Pararhodospirillum	s__photometricum	3.33905	-1.13595	0.299749	-3.78967	0.000189768	0.00426079	TRUE	246	HC
262324	k__Bacteria	p__Proteobacteria	c__Gammaproteobacteria	o__Xanthomonadales	f__Xanthomonadaceae	g__Lysobacter	s__gummosus	8.08782	-1.13429	0.313602	-3.61699	0.000361608	0.00665694	TRUE	246	HC
710111	k__Bacteria	p__Actinobacteria	c__Actinobacteria	o__Frankiales	f__Frankiaceae	g__Frankia	s__sp. QA3	4.33713	-1.13391	0.33606	-3.37412	0.000860214	0.0114799	TRUE	246	HC
1842539	k__Bacteria	p__Proteobacteria	c__Alphaproteobacteria	o__Rhizobiales	f__Bradyrhizobiaceae	g__Bosea	s__sp. RAC05	8.72949	-1.1255	0.311465	-3.61358	0.000366153	0.00665694	TRUE	246	HC
381	k__Bacteria	p__Proteobacteria	c__Alphaproteobacteria	o__Rhizobiales	f__Phyllobacteriaceae	g__Mesorhizobium	s__loti	10.5407	-1.12392	0.396459	-2.83491	0.00496484	0.0341634	TRUE	246	HC
1471761	k__Bacteria	p__Firmicutes	c__Bacilli	o__Bacillales	f__Thermoactinomycetaceae	g__Novibacillus	s__thermophilus	11.6198	-1.12084	0.322917	-3.47099	0.000612286	0.00920645	TRUE	246	HC
2020312	k__Bacteria	p__Proteobacteria	c__Alphaproteobacteria	o__Rhizobiales	f__Rhizobiaceae	g__Rhizobium	s__sp. CIAT894	2.28972	-1.11815	0.305371	-3.6616	0.000306813	0.00610504	TRUE	246	HC
180282	k__Bacteria	p__Proteobacteria	c__Betaproteobacteria	o__Burkholderiales	f__Comamonadaceae	g__Delftia	s__tsuruhatensis	4.23371	-1.11529	0.405368	-2.7513	0.00637741	0.0407541	TRUE	246	HC
34004	k__Bacteria	p__Proteobacteria	c__Alphaproteobacteria	o__Rhodobacterales	f__Rhodobacteraceae	g__Paracoccus	s__aminovorans	7.97382	-1.11187	0.415178	-2.67807	0.00790371	0.0464029	TRUE	246	HC
1385663	k__Bacteria	p__Bacteroidetes	c__Cytophagia	o__Cytophagales	f__Hymenobacteraceae	g__Hymenobacter	s__sp. DG25A	18.0226	-1.10807	0.366149	-3.02628	0.00273878	0.0234743	TRUE	246	HC
2743	k__Bacteria	p__Proteobacteria	c__Gammaproteobacteria	o__Alteromonadales	f__Alteromonadaceae	g__Marinobacter	s__hydrocarbonoclasticus	10.248	-1.10491	0.286587	-3.85541	0.000147547	0.00380196	TRUE	246	HC
1118153	k__Bacteria	p__Proteobacteria	c__Gammaproteobacteria	o__Oceanospirillales	f__Halomonadaceae	g__Halomonas	s__sp. GFAJ-1	1.72593	-1.10103	0.303035	-3.63333	0.000340548	0.00650423	TRUE	246	HC
2006	k__Bacteria	p__Actinobacteria	c__Actinobacteria	o__Actinopolysporales	f__Actinopolysporaceae	g__Thermobispora	s__bispora	3.83548	-1.0992	0.296801	-3.7035	0.000262563	0.0054531	TRUE	246	HC
1834205	k__Bacteria	p__Proteobacteria	c__Betaproteobacteria	o__Burkholderiales	f__Oxalobacteraceae	g__Xylophilus	s__Burkholderiales bacterium YL45	55.8509	-1.09692	0.404436	-2.71222	0.00715519	0.0438406	TRUE	246	HC
1746199	k__Bacteria	p__Proteobacteria	c__Betaproteobacteria	o__Burkholderiales	f__Alcaligenaceae	g__Bordetella	s__sp. N	6.60995	-1.09676	0.2894	-3.78977	0.000189696	0.00426079	TRUE	246	HC
552	k__Bacteria	p__Proteobacteria	c__Gammaproteobacteria	o__Enterobacterales	f__Erwiniaceae	g__Erwinia	s__amylovora	6.89524	-1.09561	0.38474	-2.84766	0.00477633	0.0335907	TRUE	246	HC
1436290	k__Bacteria	p__Proteobacteria	c__Betaproteobacteria	o__Burkholderiales	f__Comamonadaceae	g__Candidatus Symbiobacter	s__mobilis	4.69013	-1.08954	0.304649	-3.57636	0.000419397	0.00730311	TRUE	246	HC
2162713	k__Bacteria	p__Bacteroidetes	c__Flavobacteriia	o__Flavobacteriales	f__Flavobacteriaceae	g__Flavobacterium	s__magnum	21.5967	-1.08951	0.407784	-2.67179	0.00804877	0.04708	TRUE	246	HC
876	k__Bacteria	p__Proteobacteria	c__Deltaproteobacteria	o__Desulfovibrionales	f__Desulfovibrionaceae	g__Desulfovibrio	s__desulfuricans	52.4549	-1.08878	0.326388	-3.33586	0.000981802	0.0128057	TRUE	246	HC
341045	k__Bacteria	p__Proteobacteria	c__Betaproteobacteria	o__Burkholderiales	f__Oxalobacteraceae	g__Herbaspirillum	s__hiltneri	13.5355	-1.08791	0.327495	-3.32192	0.00102993	0.0131556	TRUE	246	HC
370764	k__Bacteria	p__Actinobacteria	c__Actinobacteria	o__Micrococcales	f__Microbacteriaceae	g__Microbacterium	s__pygmaeum	3.80597	-1.08379	0.304052	-3.56448	0.000437876	0.00742379	TRUE	246	HC
157779	k__Bacteria	p__Proteobacteria	c__Gammaproteobacteria	o__Oceanospirillales	f__Halomonadaceae	g__Kushneria	s__marisflavi	2.9433	-1.08252	0.339573	-3.18788	0.00161892	0.0167988	TRUE	246	HC
33059	k__Bacteria	p__Proteobacteria	c__Acidithiobacillia	o__Acidithiobacillales	f__Acidithiobacillaceae	g__Acidithiobacillus	s__caldus	3.18292	-1.07724	0.327085	-3.29345	0.00113515	0.0138173	TRUE	246	HC
2021234	k__Bacteria	p__Proteobacteria	c__Gammaproteobacteria	o__Xanthomonadales	f__Rhodanobacteraceae	g__Ahniella	s__affigens	3.8554	-1.07685	0.312977	-3.44069	0.000681545	0.00976196	TRUE	246	HC
1670800	k__Bacteria	p__Proteobacteria	c__Alphaproteobacteria	o__Rhizobiales	f__Phyllobacteriaceae	g__Mesorhizobium	s__oceanicum	4.12996	-1.07589	0.359666	-2.99137	0.00305962	0.0251406	TRUE	246	HC
1938605	k__Bacteria	p__Proteobacteria	c__Alphaproteobacteria	o__Caulobacterales	f__Caulobacteraceae	g__Brevundimonas	s__sp. LM2	6.89373	-1.07361	0.34837	-3.08182	0.00229158	0.0210939	TRUE	246	HC
68209	k__Bacteria	p__Actinobacteria	c__Actinobacteria	o__Streptomycetales	f__Streptomycetaceae	g__Streptomyces	s__globosus	2.70594	-1.07262	0.287954	-3.72497	0.000242293	0.00516115	TRUE	246	HC
309887	k__Bacteria	p__Deinococcus-Thermus	c__Deinococci	o__Deinococcales	f__Deinococcaceae	g__Deinococcus	s__maricopensis	4.54513	-1.07227	0.303846	-3.52898	0.000497722	0.00806795	TRUE	246	HC
1411621	k__Bacteria	p__Bacteroidetes	c__Cytophagia	o__Cytophagales	f__Hymenobacteraceae	g__Hymenobacter	s__sedentarius	15.6945	-1.06931	0.280358	-3.81408	0.000172904	0.00410401	TRUE	246	HC
71667	k__Bacteria	p__Chlamydiae	c__Chlamydiia	o__Parachlamydiales	f__Waddliaceae	g__Waddlia	s__chondrophila	2.50314	-1.06904	0.297956	-3.58792	0.000402125	0.00710778	TRUE	246	HC
69	k__Bacteria	p__Proteobacteria	c__Gammaproteobacteria	o__Xanthomonadales	f__Xanthomonadaceae	g__Lysobacter	s__enzymogenes	14.0639	-1.06811	0.349228	-3.05849	0.00247054	0.0224306	TRUE	246	HC
1134435	k__Bacteria	p__Proteobacteria	c__Betaproteobacteria	o__Rhodocyclales	f__Zoogloeaceae	g__Thauera	s__humireducens	5.64976	-1.06244	0.342471	-3.10229	0.00214443	0.0201298	TRUE	246	HC
75697	k__Bacteria	p__Proteobacteria	c__Betaproteobacteria	o__Burkholderiales	f__Alcaligenaceae	g__Castellaniella	s__defragrans	15.1464	-1.06	0.336719	-3.14802	0.00184676	0.018381	TRUE	246	HC
285450	k__Bacteria	p__Actinobacteria	c__Actinobacteria	o__Streptomycetales	f__Streptomycetaceae	g__Streptomyces	s__roseochromogenus	2.55725	-1.05717	0.301474	-3.50668	0.000539172	0.00849132	TRUE	246	HC
1798193	k__Bacteria	p__Proteobacteria	c__Alphaproteobacteria	o__Sphingomonadales	f__Erythrobacteraceae	g__Erythrobacter	s__sp. HL-111	4.65427	-1.05694	0.328946	-3.21311	0.00148847	0.0159554	TRUE	246	HC
330214	k__Bacteria	p__Nitrospirae	c__Nitrospira	o__Nitrospirales	f__Nitrospiraceae	g__Nitrospira	s__defluvii	6.63439	-1.05328	0.301757	-3.49051	0.000571221	0.00882619	TRUE	246	HC
28199	k__Bacteria	p__Proteobacteria	c__Epsilonproteobacteria	o__Campylobacterales	f__Campylobacteraceae	g__Arcobacter	s__nitrofigilis	2.89127	-1.05297	0.309424	-3.40299	0.000777937	0.0107299	TRUE	246	HC
36746	k__Bacteria	p__Proteobacteria	c__Gammaproteobacteria	o__Pseudomonadales	f__Pseudomonadaceae	g__Pseudomonas	s__cichorii	2.58337	-1.05283	0.321785	-3.27184	0.00122161	0.0142854	TRUE	246	HC
1579979	k__Bacteria	p__Proteobacteria	c__Gammaproteobacteria	o__Chromatiales	f__Wenzhouxiangellaceae	g__Wenzhouxiangella	s__marina	5.79362	-1.04872	0.30829	-3.40171	0.000781411	0.0107299	TRUE	246	HC
39960	k__Bacteria	p__Proteobacteria	c__Alphaproteobacteria	o__Sphingomonadales	f__Erythrobacteraceae	g__Erythrobacter	s__litoralis	6.90405	-1.04626	0.292921	-3.57183	0.000426361	0.00734092	TRUE	246	HC
1121358	k__Bacteria	p__Actinobacteria	c__Actinobacteria	o__Corynebacteriales	f__Corynebacteriaceae	g__Corynebacterium	s__doosanense	3.3566	-1.04436	0.31806	-3.28353	0.00117413	0.0139844	TRUE	246	HC
1758194	k__Bacteria	p__Proteobacteria	c__Betaproteobacteria	o__Burkholderiales	f__Alcaligenaceae	g__Achromobacter	s__sp. AONIH1	21.8558	-1.0443	0.355268	-2.93949	0.00360041	0.0279536	TRUE	246	HC
2060312	k__Bacteria	p__Proteobacteria	c__Alphaproteobacteria	o__Sphingomonadales	f__Erythrobacteraceae	g__Altererythrobacter	s__sp. B11	4.32905	-1.04149	0.328445	-3.17096	0.00171221	0.0175607	TRUE	246	HC
1335757	k__Bacteria	p__Proteobacteria	c__Gammaproteobacteria	o__Chromatiales	f__Ectothiorhodospiraceae	g__Spiribacter	s__curvatus	4.18	-1.04055	0.29242	-3.55841	0.000447607	0.00747435	TRUE	246	HC
2057	k__Bacteria	p__Chloroflexi	c__Thermomicrobia	o__Sphaerobacterales	f__Sphaerobacteraceae	g__Sphaerobacter	s__thermophilus	11.5014	-1.03532	0.28564	-3.62458	0.00035168	0.00665694	TRUE	246	HC
1987356	k__Bacteria	p__Actinobacteria	c__Actinobacteria	o__Micrococcales	f__Microbacteriaceae	g__Aurantimicrobium	s__sp. MWH-Mo1	1.85103	-1.03354	0.272101	-3.79838	0.000183579	0.00419857	TRUE	246	HC
1052	k__Bacteria	p__Proteobacteria	c__Gammaproteobacteria	o__Chromatiales	f__Ectothiorhodospiraceae	g__Halorhodospira	s__halochloris	2.79876	-1.03225	0.297716	-3.46723	0.000620507	0.00928804	TRUE	246	HC
465721	k__Bacteria	p__Proteobacteria	c__Gammaproteobacteria	o__Nevskiales	f__Steroidobacteraceae	g__Steroidobacter	s__denitrificans	4.55804	-1.03114	0.323623	-3.18623	0.00162781	0.0167988	TRUE	246	HC
2058136	k__Bacteria	p__Firmicutes	c__Bacilli	o__Bacillales	f__Planococcaceae	g__Planococcus	s__sp. MB-3u-03	5.2388	-1.02971	0.339314	-3.03469	0.00266628	0.0232193	TRUE	246	HC
1005039	k__Bacteria	p__Armatimonadetes	c__Fimbriimonadia	o__Fimbriimonadales	f__Fimbriimonadaceae	g__Fimbriimonas	s__ginsengisoli	5.05968	-1.02943	0.311041	-3.30962	0.00107422	0.0135214	TRUE	246	HC
669	k__Bacteria	p__Proteobacteria	c__Gammaproteobacteria	o__Vibrionales	f__Vibrionaceae	g__Vibrio	s__harveyi	6.13234	-1.0287	0.358121	-2.8725	0.00442787	0.0318481	TRUE	246	HC
115808	k__Bacteria	p__Proteobacteria	c__Alphaproteobacteria	o__Rhizobiales	f__Bradyrhizobiaceae	g__Bradyrhizobium	s__sp. ORS 285	3.02753	-1.02832	0.314312	-3.27166	0.00122234	0.0142854	TRUE	246	HC
2026787	k__Bacteria	p__Bacteroidetes	c__Saprospiria	o__Bacteroidetes Order II. Incertae sedis	f__Rhodothermaceae	g__Salinibacter	s__Rhodothermaceae bacterium	15.2438	-1.02619	0.361959	-2.8351	0.0049619	0.0341634	TRUE	246	HC
2080419	k__Bacteria	p__Deinococcus-Thermus	c__Deinococci	o__Deinococcales	f__Deinococcaceae	g__Deinococcus	s__sp. NW-56	4.06513	-1.02584	0.33343	-3.07664	0.00233024	0.0213316	TRUE	246	HC
930806	k__Bacteria	p__Proteobacteria	c__Gammaproteobacteria	o__Cellvibrionales	f__Halieaceae	g__Halioglobus	s__pacificus	6.3531	-1.02196	0.31241	-3.27121	0.00122424	0.0142854	TRUE	246	HC
2024580	k__Bacteria	p__Actinobacteria	c__Actinobacteria	o__Micromonosporales	f__Micromonosporaceae	g__Plantactinospora	s__sp. KBS50	5.46015	-1.02121	0.296513	-3.44406	0.000673489	0.00975507	TRUE	246	HC
1758178	k__Bacteria	p__Proteobacteria	c__Alphaproteobacteria	o__Rhodobacterales	f__Rhodobacteraceae	g__Celeribacter	s__ethanolicus	7.55344	-1.01611	0.349234	-2.90953	0.00395116	0.0300451	TRUE	246	HC
337090	k__Bacteria	p__Chlorobi	c__Chlorobia	o__Chlorobiales	f__Chlorobiaceae	g__Chlorobium	s__chlorochromatii	4.70777	-1.0131	0.320541	-3.16061	0.00177178	0.0180357	TRUE	246	HC
2065379	k__Bacteria	p__Proteobacteria	c__Alphaproteobacteria	o__Rhodobacterales	f__Rhodobacteraceae	g__Paracoccus	s__jeotgali	4.30393	-1.01305	0.307436	-3.29516	0.00112857	0.0137877	TRUE	246	HC
642780	k__Bacteria	p__Actinobacteria	c__Actinobacteria	o__Propionibacteriales	f__Nocardioidaceae	g__Marmoricola	s__scoriae	5.9507	-1.0121	0.311594	-3.24813	0.0013235	0.0152059	TRUE	246	HC
1420916	k__Bacteria	p__Proteobacteria	c__Gammaproteobacteria	o__Alteromonadales	f__Alteromonadaceae	g__Marinobacter	s__similis	3.75657	-1.01105	0.309419	-3.26756	0.00123943	0.0143507	TRUE	246	HC
2015316	k__Bacteria	p__Proteobacteria	c__Alphaproteobacteria	o__Rhizobiales	f__Bradyrhizobiaceae	g__Bosea	s__sp. AS-1	2.73395	-1.0109	0.3037	-3.32863	0.0010065	0.0130531	TRUE	246	HC
397260	k__Bacteria	p__Proteobacteria	c__Alphaproteobacteria	o__Sphingomonadales	f__Sphingomonadaceae	g__Sphingomonas	s__sanxanigenens	5.76058	-1.00382	0.333095	-3.01361	0.00285144	0.024049	TRUE	246	HC
1673076	k__Bacteria	p__Proteobacteria	c__Alphaproteobacteria	o__Sphingomonadales	f__Sphingomonadaceae	g__Sphingobium	s__hydrophobicum	3.96494	-1.00103	0.345449	-2.89778	0.00409715	0.0306471	TRUE	246	HC
1679001	k__Bacteria	p__Proteobacteria	c__Gammaproteobacteria	o__Pasteurellales	f__Pasteurellaceae	g__Basfia	s__Pasteurellaceae bacterium NI1060	0.326387	1.00309	0.284796	3.52213	0.000510134	0.00822901	TRUE	246	UC
300825	k__Bacteria	p__Firmicutes	c__Bacilli	o__Bacillales	f__Bacillaceae	g__Bacillus	s__lehensis	1.99051	1.00854	0.330962	3.0473	0.00256083	0.0227531	TRUE	246	UC
203907	k__Bacteria	p__Proteobacteria	c__Gammaproteobacteria	o__Enterobacterales	f__Enterobacteriaceae	g__Candidatus Blochmannia	s__floridanus	0.375362	1.01303	0.311957	3.24734	0.00132703	0.0152059	TRUE	246	UC
1223566	k__Bacteria	p__Proteobacteria	c__Alphaproteobacteria	o__Rhizobiales	f__Bradyrhizobiaceae	g__Bradyrhizobium	s__sp. CCGE-LA001	1.43195	1.01311	0.335501	3.01969	0.00279682	0.0237694	TRUE	246	UC
33070	k__Bacteria	p__Cyanobacteria	c__	o__Synechococcales	f__Synechococcaceae	g__Synechococcus	s__lividus	0.566531	1.01441	0.315431	3.21595	0.00147439	0.0158557	TRUE	246	UC
1349	k__Bacteria	p__Firmicutes	c__Bacilli	o__Lactobacillales	f__Streptococcaceae	g__Streptococcus	s__uberis	4.18169	1.01577	0.295102	3.44211	0.000678129	0.00975507	TRUE	246	UC
1314	k__Bacteria	p__Firmicutes	c__Bacilli	o__Lactobacillales	f__Streptococcaceae	g__Streptococcus	s__pyogenes	61.7518	1.02202	0.260139	3.92872	0.000110999	0.00319967	TRUE	246	UC
60520	k__Bacteria	p__Firmicutes	c__Bacilli	o__Lactobacillales	f__Lactobacillaceae	g__Lactobacillus	s__paraplantarum	1.78319	1.02339	0.377489	2.71105	0.00717964	0.0438565	TRUE	246	UC
727	k__Bacteria	p__Proteobacteria	c__Gammaproteobacteria	o__Pasteurellales	f__Pasteurellaceae	g__Haemophilus	s__influenzae	43.3554	1.02986	0.384811	2.67628	0.00794465	0.046561	TRUE	246	UC
1233873	k__Bacteria	p__Firmicutes	c__Bacilli	o__Bacillales	f__Bacillaceae	g__Geobacillus	s__sp. GHH01	0.452277	1.03024	0.315106	3.2695	0.00123132	0.0143066	TRUE	246	UC
1235990	k__Bacteria	p__Proteobacteria	c__Gammaproteobacteria	o__Enterobacterales	f__Erwiniaceae	g__Pantoea	s__Candidatus Pantoea carbekii	0.343856	1.03213	0.291712	3.53819	0.000481508	0.00784537	TRUE	246	UC
2259647	k__Bacteria	p__Proteobacteria	c__Gammaproteobacteria	o__Enterobacterales	f__Enterobacteriaceae	g__Raoultella	s__sp. X13	0.290442	1.03536	0.373383	2.77291	0.00598116	0.0390479	TRUE	246	UC
56426	k__Bacteria	p__Proteobacteria	c__Alphaproteobacteria	o__Rhizobiales	f__Bartonellaceae	g__Bartonella	s__clarridgeiae	0.273929	1.04158	0.251569	4.14034	4.76829e-05	0.00189242	TRUE	246	UC
2007306	k__Bacteria	p__Proteobacteria	c__Gammaproteobacteria	o__Thiotrichales	f__Francisellaceae	g__Francisella	s__adeliensis	1.4947	1.04279	0.370655	2.81336	0.00529871	0.0358608	TRUE	246	UC
2004647	k__Bacteria	p__Proteobacteria	c__Gammaproteobacteria	o__Pseudomonadales	f__Moraxellaceae	g__Acinetobacter	s__sp. WCHAc010052	0.392223	1.04486	0.323917	3.2257	0.00142708	0.0155504	TRUE	246	UC
187304	k__Bacteria	p__Proteobacteria	c__Alphaproteobacteria	o__Rhodobacterales	f__Rhodobacteraceae	g__Labrenzia	s__aggregata	0.549149	1.0458	0.341855	3.0592	0.00246485	0.0224306	TRUE	246	UC
497724	k__Bacteria	p__Proteobacteria	c__Epsilonproteobacteria	o__Campylobacterales	f__Campylobacteraceae	g__Campylobacter	s__subantarcticus	0.524837	1.049	0.343909	3.05021	0.00253702	0.0227531	TRUE	246	UC
29571	k__Bacteria	p__Proteobacteria	c__Gammaproteobacteria	o__Oceanospirillales	f__Halomonadaceae	g__Halomonas	s__subglaciescola	2.02761	1.05274	0.385991	2.72737	0.00684409	0.0423518	TRUE	246	UC
1310	k__Bacteria	p__Firmicutes	c__Bacilli	o__Lactobacillales	f__Streptococcaceae	g__Streptococcus	s__sobrinus	5.06249	1.05427	0.325435	3.23957	0.00136218	0.0153413	TRUE	246	UC
1694	k__Bacteria	p__Actinobacteria	c__Actinobacteria	o__Bifidobacteriales	f__Bifidobacteriaceae	g__Bifidobacterium	s__pseudolongum	28.62	1.05912	0.276111	3.83583	0.000159084	0.00385441	TRUE	246	UC
45067	k__Bacteria	p__Proteobacteria	c__Gammaproteobacteria	o__Legionellales	f__Legionellaceae	g__Legionella	s__lansingensis	0.496907	1.05978	0.3215	3.29635	0.00112402	0.0137827	TRUE	246	UC
76258	k__Bacteria	p__Proteobacteria	c__Gammaproteobacteria	o__Vibrionales	f__Vibrionaceae	g__Vibrio	s__rumoiensis	1.20565	1.06265	0.367499	2.89158	0.0041761	0.0307698	TRUE	246	UC
756828	k__Bacteria	p__Firmicutes	c__Bacilli	o__Bacillales	f__Bacillaceae	g__Bacillus	s__sp. WP8	0.352234	1.06316	0.268067	3.96602	9.58837e-05	0.00299491	TRUE	246	UC
2202142	k__Bacteria	p__Proteobacteria	c__Betaproteobacteria	o__Neisseriales	f__Chromobacteriaceae	g__Chromobacterium	s__sp. IIBBL 274-1	0.304789	1.06635	0.315429	3.38063	0.000840978	0.011314	TRUE	246	UC
2172103	k__Bacteria	p__Proteobacteria	c__Gammaproteobacteria	o__Enterobacterales	f__Enterobacteriaceae	g__Limnobaculum	s__parvum	0.875739	1.06939	0.359845	2.97179	0.00325424	0.0260299	TRUE	246	UC
75588	k__Bacteria	p__Proteobacteria	c__Gammaproteobacteria	o__Pseudomonadales	f__Pseudomonadaceae	g__Pseudomonas	s__libanensis	1.20145	1.07113	0.395642	2.70733	0.00725828	0.0441745	TRUE	246	UC
70258	k__Bacteria	p__Firmicutes	c__Bacilli	o__Bacillales	f__Staphylococcaceae	g__Staphylococcus	s__piscifermentans	1.21563	1.08276	0.330692	3.27421	0.00121183	0.0142854	TRUE	246	UC
83557	k__Bacteria	p__Chlamydiae	c__Chlamydiia	o__Chlamydiales	f__Chlamydiaceae	g__Chlamydia	s__caviae	0.358752	1.08425	0.281907	3.84614	0.000152905	0.00380196	TRUE	246	UC
1683	k__Bacteria	p__Actinobacteria	c__Actinobacteria	o__Bifidobacteriales	f__Bifidobacteriaceae	g__Bifidobacterium	s__angulatum	201.463	1.09235	0.371185	2.94288	0.00356251	0.0277892	TRUE	246	UC
33045	k__Bacteria	p__Proteobacteria	c__Alphaproteobacteria	o__Rhizobiales	f__Bartonellaceae	g__Bartonella	s__grahamii	0.354368	1.10095	0.318634	3.45522	0.000647469	0.00952009	TRUE	246	UC
2029986	k__Bacteria	p__Proteobacteria	c__Gammaproteobacteria	o__Alteromonadales	f__Shewanellaceae	g__Shewanella	s__sp. WE21	0.512012	1.10127	0.370831	2.96973	0.00327535	0.0260451	TRUE	246	UC
45658	k__Bacteria	p__Proteobacteria	c__Gammaproteobacteria	o__Vibrionales	f__Vibrionaceae	g__Vibrio	s__scophthalmi	2.27743	1.102	0.382148	2.8837	0.00427844	0.0311206	TRUE	246	UC
2069256	k__Bacteria	p__Proteobacteria	c__Gammaproteobacteria	o__Pseudomonadales	f__Pseudomonadaceae	g__Pseudomonas	s__sp. XWY-1	0.441103	1.10558	0.388908	2.84278	0.00484776	0.0337011	TRUE	246	UC
35760	k__Bacteria	p__Actinobacteria	c__Actinobacteria	o__Bifidobacteriales	f__Bifidobacteriaceae	g__Bifidobacterium	s__choerinum	16.0223	1.10732	0.276638	4.00276	8.29175e-05	0.00278318	TRUE	246	UC
1705394	k__Bacteria	p__Proteobacteria	c__Gammaproteobacteria	o__Acidiferrobacterales	f__Acidiferrobacteraceae	g__Candidatus Thioglobus	s__autotrophicus	0.517825	1.10955	0.344135	3.22417	0.0014344	0.0155707	TRUE	246	UC
1252	k__Bacteria	p__Firmicutes	c__Bacilli	o__Lactobacillales	f__Leuconostocaceae	g__Leuconostoc	s__carnosum	0.598523	1.11445	0.326533	3.41297	0.000751257	0.0105335	TRUE	246	UC
104102	k__Bacteria	p__Proteobacteria	c__Alphaproteobacteria	o__Rhodospirillales	f__Acetobacteraceae	g__Acetobacter	s__tropicalis	0.914401	1.11553	0.377829	2.95246	0.0034575	0.0271614	TRUE	246	UC
1502	k__Bacteria	p__Firmicutes	c__Clostridia	o__Clostridiales	f__Clostridiaceae	g__Clostridium	s__perfringens	148.12	1.11647	0.249324	4.478	1.1538e-05	0.000737323	TRUE	246	UC
1912897	k__Bacteria	p__Firmicutes	c__Clostridia	o__Clostridiales	f__Lachnospiraceae	g__Blautia	s__sp. N6H1-15	2493.91	1.12395	0.291505	3.85567	0.0001474	0.00380196	TRUE	246	UC
1511761	k__Bacteria	p__Firmicutes	c__Bacilli	o__Lactobacillales	f__Leuconostocaceae	g__Leuconostoc	s__suionicum	0.9679	1.12421	0.407868	2.7563	0.00628376	0.0403886	TRUE	246	UC
1660073	k__Bacteria	p__Proteobacteria	c__Epsilonproteobacteria	o__Campylobacterales	f__Campylobacteraceae	g__Campylobacter	s__sp. RM6137	0.627722	1.12608	0.32628	3.45125	0.000656609	0.00961195	TRUE	246	UC
2018305	k__Bacteria	p__Proteobacteria	c__Gammaproteobacteria	o__Alteromonadales	f__Shewanellaceae	g__Shewanella	s__bicestrii	0.299613	1.12772	0.312106	3.61324	0.000366602	0.00665694	TRUE	246	UC
571800	k__Bacteria	p__Proteobacteria	c__Gammaproteobacteria	o__Pseudomonadales	f__Moraxellaceae	g__Psychrobacter	s__sp. G	0.277753	1.13068	0.264204	4.27955	2.68438e-05	0.00129278	TRUE	246	UC
1301032	k__Bacteria	p__Proteobacteria	c__Alphaproteobacteria	o__Rhizobiales	f__Rhizobiaceae	g__Rhizobium	s__sp. IE4771	0.277436	1.13299	0.277646	4.08071	6.07143e-05	0.00214632	TRUE	246	UC
28038	k__Bacteria	p__Firmicutes	c__Bacilli	o__Lactobacillales	f__Lactobacillaceae	g__Lactobacillus	s__curvatus	15.8946	1.1344	0.424812	2.67036	0.00808205	0.04708	TRUE	246	UC
65123	k__Bacteria	p__Tenericutes	c__Mollicutes	o__Mycoplasmatales	f__Mycoplasmataceae	g__Mycoplasma	s__wenyonii	0.318279	1.13905	0.295802	3.8507	0.000150249	0.00380196	TRUE	246	UC
292800	k__Bacteria	p__Firmicutes	c__Clostridia	o__Clostridiales	f__Ruminococcaceae	g__Flavonifractor	s__plautii	5954.07	1.14024	0.373454	3.05322	0.00251268	0.0226892	TRUE	246	UC
483	k__Bacteria	p__Proteobacteria	c__Betaproteobacteria	o__Neisseriales	f__Neisseriaceae	g__Neisseria	s__cinerea	0.422104	1.14294	0.361144	3.16478	0.00174757	0.0178682	TRUE	246	UC
142	k__Bacteria	p__Spirochaetes	c__Spirochaetia	o__Spirochaetales	f__Borreliaceae	g__Borrelia	s__turicatae	0.275031	1.15588	0.276964	4.17338	4.16601e-05	0.00177483	TRUE	246	UC
332055	k__Bacteria	p__Proteobacteria	c__Alphaproteobacteria	o__Sphingomonadales	f__Sphingomonadaceae	g__Sphingobium	s__indicum	0.364583	1.15675	0.37188	3.11056	0.00208752	0.0197464	TRUE	246	UC
1825069	k__Bacteria	p__Firmicutes	c__Bacilli	o__Lactobacillales	f__Streptococcaceae	g__Streptococcus	s__marmotae	1.78051	1.15847	0.348243	3.32662	0.00101345	0.0130531	TRUE	246	UC
2304606	k__Bacteria	p__Firmicutes	c__Bacilli	o__Lactobacillales	f__Lactobacillaceae	g__Lactobacillus	s__sp. HBUAS52074	2.04287	1.16762	0.365552	3.19414	0.00158559	0.0166212	TRUE	246	UC
1313	k__Bacteria	p__Firmicutes	c__Bacilli	o__Lactobacillales	f__Streptococcaceae	g__Streptococcus	s__pneumoniae	136.956	1.17202	0.303481	3.86191	0.000143895	0.00379495	TRUE	246	UC
1788301	k__Bacteria	p__Proteobacteria	c__Gammaproteobacteria	o__Pseudomonadales	f__Pseudomonadaceae	g__Pseudomonas	s__versuta	2.11451	1.17352	0.386934	3.03288	0.00268173	0.0232193	TRUE	246	UC
2005046	k__Bacteria	p__Proteobacteria	c__Gammaproteobacteria	o__Xanthomonadales	f__Xanthomonadaceae	g__Stenotrophomonas	s__sp. WZN-1	0.43507	1.17849	0.329933	3.5719	0.000426246	0.00734092	TRUE	246	UC
1600	k__Bacteria	p__Firmicutes	c__Bacilli	o__Lactobacillales	f__Lactobacillaceae	g__Lactobacillus	s__acetotolerans	1.72858	1.18389	0.429136	2.75878	0.00623764	0.0403886	TRUE	246	UC
1855380	k__Bacteria	p__Proteobacteria	c__Gammaproteobacteria	o__Pseudomonadales	f__Pseudomonadaceae	g__Pseudomonas	s__sp. Z003-0.4C(8344-21)	2.30413	1.19601	0.435512	2.74621	0.00647427	0.0411295	TRUE	246	UC
1351	k__Bacteria	p__Firmicutes	c__Bacilli	o__Lactobacillales	f__Enterococcaceae	g__Enterococcus	s__faecalis	42.152	1.19619	0.274821	4.3526	1.97398e-05	0.00102624	TRUE	246	UC
28049	k__Bacteria	p__Actinobacteria	c__Actinobacteria	o__Acidothermales	f__Acidothermaceae	g__Acidothermus	s__cellulolyticus	0.554087	1.20044	0.305428	3.93036	0.000110291	0.00319967	TRUE	246	UC
67258	k__Bacteria	p__Actinobacteria	c__Actinobacteria	o__Streptomycetales	f__Streptomycetaceae	g__Streptomyces	s__cavourensis	0.280015	1.21334	0.293816	4.12959	4.98158e-05	0.00189242	TRUE	246	UC
1914861	k__Bacteria	p__Proteobacteria	c__Gammaproteobacteria	o__Enterobacterales	f__Enterobacteriaceae	g__Enterobacter	s__sp. SA187	1.54156	1.21717	0.35939	3.38676	0.000823248	0.0111659	TRUE	246	UC
293371	k__Bacteria	p__Firmicutes	c__Bacilli	o__Lactobacillales	f__Lactobacillaceae	g__Lactobacillus	s__oligofermentans	1.10135	1.21842	0.333325	3.65536	0.000313983	0.00614959	TRUE	246	UC
1308	k__Bacteria	p__Firmicutes	c__Bacilli	o__Lactobacillales	f__Streptococcaceae	g__Streptococcus	s__thermophilus	428.38	1.22476	0.448192	2.73266	0.00673833	0.0420892	TRUE	246	UC
1866325	k__Bacteria	p__Proteobacteria	c__Alphaproteobacteria	o__Sphingomonadales	f__Sphingomonadaceae	g__Sphingopyxis	s__sp. MG	0.327695	1.2595	0.344146	3.65977	0.000308896	0.00610989	TRUE	246	UC
1598	k__Bacteria	p__Firmicutes	c__Bacilli	o__Lactobacillales	f__Lactobacillaceae	g__Lactobacillus	s__reuteri	19.6504	1.26561	0.295586	4.28171	2.66023e-05	0.00129278	TRUE	246	UC
1796616	k__Bacteria	p__Firmicutes	c__Clostridia	o__Clostridiales	f__Lachnospiraceae	g__Blautia	s__sp. YL58	0.258543	1.26688	0.455203	2.78312	0.00580174	0.0382102	TRUE	246	UC
1218494	k__Bacteria	p__Firmicutes	c__Bacilli	o__Lactobacillales	f__Lactobacillaceae	g__Lactobacillus	s__helsingborgensis	0.352508	1.26769	0.335001	3.78413	0.000193804	0.00432222	TRUE	246	UC
1309	k__Bacteria	p__Firmicutes	c__Bacilli	o__Lactobacillales	f__Streptococcaceae	g__Streptococcus	s__mutans	18.0101	1.27324	0.358374	3.55282	0.000456744	0.00755105	TRUE	246	UC
195498	k__Bacteria	p__Cyanobacteria	c__	o__Synechococcales	f__Synechococcaceae	g__Synechococcus	s__sp. PCC 7117	0.411683	1.27392	0.323948	3.93248	0.000109378	0.00319967	TRUE	246	UC
53345	k__Bacteria	p__Firmicutes	c__Bacilli	o__Lactobacillales	f__Enterococcaceae	g__Enterococcus	s__durans	13.026	1.2788	0.332882	3.8416	0.000155602	0.00380196	TRUE	246	UC
1712675	k__Bacteria	p__Firmicutes	c__Erysipelotrichia	o__Erysipelotrichales	f__Erysipelotrichaceae	g__Turicibacter	s__sp. H121	162.752	1.28556	0.336832	3.81661	0.000171244	0.00409385	TRUE	246	UC
33959	k__Bacteria	p__Firmicutes	c__Bacilli	o__Lactobacillales	f__Lactobacillaceae	g__Lactobacillus	s__johnsonii	23.2733	1.28628	0.25616	5.02142	9.85583e-07	0.000130244	TRUE	246	UC
1671721	k__Bacteria	p__Proteobacteria	c__Gammaproteobacteria	o__Alteromonadales	f__Alteromonadaceae	g__Marinobacter	s__sp. CP1	0.441649	1.2863	0.32242	3.98953	8.73818e-05	0.00287495	TRUE	246	UC
1624	k__Bacteria	p__Firmicutes	c__Bacilli	o__Lactobacillales	f__Lactobacillaceae	g__Lactobacillus	s__salivarius	43.5172	1.28985	0.388674	3.31859	0.00104174	0.0132126	TRUE	246	UC
1686	k__Bacteria	p__Actinobacteria	c__Actinobacteria	o__Bifidobacteriales	f__Bifidobacteriaceae	g__Bifidobacterium	s__catenulatum	1343.91	1.29732	0.478396	2.7118	0.00716385	0.0438406	TRUE	246	UC
2047	k__Bacteria	p__Actinobacteria	c__Actinobacteria	o__Micrococcales	f__Micrococcaceae	g__Rothia	s__dentocariosa	5.94194	1.298	0.294355	4.40964	1.54849e-05	0.000884343	TRUE	246	UC
80854	k__Bacteria	p__Proteobacteria	c__Gammaproteobacteria	o__Alteromonadales	f__Moritellaceae	g__Moritella	s__viscosa	0.469458	1.31652	0.339922	3.873	0.000137857	0.0036648	TRUE	246	UC
488	k__Bacteria	p__Proteobacteria	c__Betaproteobacteria	o__Neisseriales	f__Neisseriaceae	g__Neisseria	s__mucosa	1.63368	1.32218	0.467806	2.82635	0.00509509	0.0347659	TRUE	246	UC
708126	k__Bacteria	p__Firmicutes	c__Bacilli	o__Lactobacillales	f__Carnobacteriaceae	g__Jeotgalibaca	s__dankookensis	1.5511	1.3288	0.307502	4.32128	2.25314e-05	0.00113442	TRUE	246	UC
216931	k__Bacteria	p__Tenericutes	c__Mollicutes	o__Entomoplasmatales	f__Spiroplasmataceae	g__Spiroplasma	s__alleghenense	1.09847	1.33091	0.379298	3.50887	0.000534952	0.00849132	TRUE	246	UC
1868135	k__Bacteria	p__Proteobacteria	c__Gammaproteobacteria	o__Enterobacterales	f__Enterobacteriaceae	g__Enterobacter	s__sp. HK169	0.282763	1.33356	0.372907	3.57612	0.000419769	0.00730311	TRUE	246	UC
155866	k__Bacteria	p__Firmicutes	c__Bacilli	o__Lactobacillales	f__Leuconostocaceae	g__Weissella	s__soli	2.21099	1.3337	0.3658	3.64597	0.00032505	0.00627989	TRUE	246	UC
230089	k__Bacteria	p__Proteobacteria	c__Gammaproteobacteria	o__Enterobacterales	f__Morganellaceae	g__Photorhabdus	s__thracensis	0.685035	1.33593	0.35763	3.73552	0.000232878	0.00505787	TRUE	246	UC
52242	k__Bacteria	p__Firmicutes	c__Bacilli	o__Lactobacillales	f__Lactobacillaceae	g__Lactobacillus	s__gallinarum	0.364346	1.34567	0.412225	3.2644	0.00125278	0.0144548	TRUE	246	UC
1334	k__Bacteria	p__Firmicutes	c__Bacilli	o__Lactobacillales	f__Streptococcaceae	g__Streptococcus	s__dysgalactiae	5.04918	1.35267	0.372298	3.63331	0.000340577	0.00650423	TRUE	246	UC
584	k__Bacteria	p__Proteobacteria	c__Gammaproteobacteria	o__Enterobacterales	f__Morganellaceae	g__Proteus	s__mirabilis	8.57283	1.35358	0.4821	2.80768	0.00539014	0.0364054	TRUE	246	UC
732	k__Bacteria	p__Proteobacteria	c__Gammaproteobacteria	o__Pasteurellales	f__Pasteurellaceae	g__Aggregatibacter	s__aphrophilus	8.20458	1.35577	0.43465	3.11923	0.00202934	0.0194747	TRUE	246	UC
208962	k__Bacteria	p__Proteobacteria	c__Gammaproteobacteria	o__Enterobacterales	f__Enterobacteriaceae	g__Escherichia	s__albertii	9.50575	1.35774	0.412801	3.2891	0.00115209	0.013871	TRUE	246	UC
1281	k__Bacteria	p__Firmicutes	c__Bacilli	o__Bacillales	f__Staphylococcaceae	g__Staphylococcus	s__carnosus	0.479589	1.35843	0.341793	3.97441	9.27624e-05	0.00296394	TRUE	246	UC
2066049	k__Bacteria	p__Proteobacteria	c__Gammaproteobacteria	o__Enterobacterales	f__Enterobacteriaceae	g__Citrobacter	s__freundii complex sp. CFNIH2	0.287752	1.35907	0.396766	3.42537	0.000719281	0.0101278	TRUE	246	UC
726	k__Bacteria	p__Proteobacteria	c__Gammaproteobacteria	o__Pasteurellales	f__Pasteurellaceae	g__Haemophilus	s__haemolyticus	14.2142	1.37445	0.518552	2.65056	0.0085572	0.0485113	TRUE	246	UC
86265	k__Bacteria	p__Proteobacteria	c__Gammaproteobacteria	o__Pseudomonadales	f__Pseudomonadaceae	g__Pseudomonas	s__thivervalensis	0.611423	1.39024	0.350875	3.9622	9.73367e-05	0.00299491	TRUE	246	UC
1702170	k__Bacteria	p__Proteobacteria	c__Gammaproteobacteria	o__Enterobacterales	f__Enterobacteriaceae	g__Citrobacter	s__sp. FDAARGOS_156	0.457058	1.41042	0.456885	3.08703	0.00225325	0.020842	TRUE	246	UC
33964	k__Bacteria	p__Firmicutes	c__Bacilli	o__Lactobacillales	f__Leuconostocaceae	g__Leuconostoc	s__citreum	13.2377	1.42979	0.422122	3.38714	0.00082214	0.0111659	TRUE	246	UC
43675	k__Bacteria	p__Actinobacteria	c__Actinobacteria	o__Micrococcales	f__Micrococcaceae	g__Rothia	s__mucilaginosa	206.914	1.43309	0.278012	5.15479	5.21773e-07	8.66926e-05	TRUE	246	UC
1255	k__Bacteria	p__Firmicutes	c__Bacilli	o__Lactobacillales	f__Lactobacillaceae	g__Pediococcus	s__pentosaceus	11.2745	1.43676	0.432234	3.32404	0.00102249	0.0131186	TRUE	246	UC
1855331	k__Bacteria	p__Proteobacteria	c__Gammaproteobacteria	o__Pseudomonadales	f__Pseudomonadaceae	g__Pseudomonas	s__sp. A214	0.342819	1.45672	0.415267	3.50792	0.00053679	0.00849132	TRUE	246	UC
739	k__Bacteria	p__Proteobacteria	c__Gammaproteobacteria	o__Pasteurellales	f__Pasteurellaceae	g__Aggregatibacter	s__segnis	2.40779	1.45996	0.49428	2.9537	0.00344411	0.0271203	TRUE	246	UC
84112	k__Bacteria	p__Actinobacteria	c__Coriobacteriia	o__Eggerthellales	f__Eggerthellaceae	g__Eggerthella	s__lenta	1541.47	1.46889	0.46759	3.14141	0.00188728	0.0186096	TRUE	246	UC
1581680	k__Bacteria	p__Proteobacteria	c__Betaproteobacteria	o__Nitrosomonadales	f__Methylophilaceae	g__Candidatus Methylopumilus	s__turicensis	0.622421	1.49771	0.344894	4.34251	2.06013e-05	0.0010532	TRUE	246	UC
248315	k__Bacteria	p__Firmicutes	c__Negativicutes	o__Veillonellales	f__Veillonellaceae	g__Veillonella	s__rodentium	36.1058	1.50337	0.309193	4.86225	2.07119e-06	0.000211336	TRUE	246	UC
189834	k__Bacteria	p__Proteobacteria	c__Gammaproteobacteria	o__Pasteurellales	f__Pasteurellaceae	g__Actinobacillus	s__porcitonsillarum	0.945336	1.50942	0.404762	3.72915	0.00023852	0.00514677	TRUE	246	UC
1292	k__Bacteria	p__Firmicutes	c__Bacilli	o__Bacillales	f__Staphylococcaceae	g__Staphylococcus	s__warneri	1.31811	1.51616	0.389471	3.89288	0.000127639	0.00344833	TRUE	246	UC
1509	k__Bacteria	p__Firmicutes	c__Clostridia	o__Clostridiales	f__Clostridiaceae	g__Clostridium	s__sporogenes	0.356923	1.51704	0.416009	3.64665	0.000324246	0.00627989	TRUE	246	UC
1852377	k__Bacteria	p__Actinobacteria	c__Actinobacteria	o__Actinomycetales	f__Actinomycetaceae	g__Actinomyces	s__pacaensis	17.1538	1.54681	0.284928	5.42877	1.35951e-07	3.76471e-05	TRUE	246	UC
1302	k__Bacteria	p__Firmicutes	c__Bacilli	o__Lactobacillales	f__Streptococcaceae	g__Streptococcus	s__gordonii	69.0684	1.55098	0.295415	5.25017	3.28596e-07	6.6022e-05	TRUE	246	UC
716	k__Bacteria	p__Proteobacteria	c__Gammaproteobacteria	o__Pasteurellales	f__Pasteurellaceae	g__Actinobacillus	s__suis	0.757849	1.56593	0.434121	3.60714	0.000374888	0.00666516	TRUE	246	UC
546	k__Bacteria	p__Proteobacteria	c__Gammaproteobacteria	o__Enterobacterales	f__Enterobacteriaceae	g__Citrobacter	s__freundii	68.9149	1.58227	0.354143	4.46788	1.20543e-05	0.000741785	TRUE	246	UC
1560339	k__Bacteria	p__Proteobacteria	c__Gammaproteobacteria	o__Enterobacterales	f__Enterobacteriaceae	g__Enterobacter	s__sp. E20	0.307478	1.59752	0.415686	3.84309	0.000154711	0.00380196	TRUE	246	UC
1303	k__Bacteria	p__Firmicutes	c__Bacilli	o__Lactobacillales	f__Streptococcaceae	g__Streptococcus	s__oralis	53.6041	1.60346	0.337521	4.7507	3.44802e-06	0.000266459	TRUE	246	UC
82348	k__Bacteria	p__Firmicutes	c__Bacilli	o__Lactobacillales	f__Streptococcaceae	g__Streptococcus	s__pluranimalium	3.05441	1.60857	0.33548	4.79483	2.82137e-06	0.000223729	TRUE	246	UC
53407	k__Bacteria	p__Proteobacteria	c__Gammaproteobacteria	o__Pseudomonadales	f__Pseudomonadaceae	g__Pseudomonas	s__asplenii	2.62455	1.61703	0.463304	3.49022	0.000571811	0.00882619	TRUE	246	UC
257758	k__Bacteria	p__Firmicutes	c__Bacilli	o__Lactobacillales	f__Streptococcaceae	g__Streptococcus	s__pseudopneumoniae	9.43134	1.6253	0.414294	3.92306	0.000113485	0.00319967	TRUE	246	UC
249188	k__Bacteria	p__Proteobacteria	c__Gammaproteobacteria	o__Pasteurellales	f__Pasteurellaceae	g__Haemophilus	s__pittmaniae	5.40455	1.62775	0.54498	2.98681	0.0031039	0.0251567	TRUE	246	UC
729	k__Bacteria	p__Proteobacteria	c__Gammaproteobacteria	o__Pasteurellales	f__Pasteurellaceae	g__Haemophilus	s__parainfluenzae	410.624	1.64052	0.509413	3.22041	0.0014526	0.015672	TRUE	246	UC
544580	k__Bacteria	p__Actinobacteria	c__Actinobacteria	o__Actinomycetales	f__Actinomycetaceae	g__Actinomyces	s__oris	7.00971	1.65786	0.400793	4.13645	4.84445e-05	0.00189242	TRUE	246	UC
47770	k__Bacteria	p__Firmicutes	c__Bacilli	o__Lactobacillales	f__Lactobacillaceae	g__Lactobacillus	s__crispatus	0.645053	1.65987	0.362469	4.57934	7.41236e-06	0.000513151	TRUE	246	UC
1604	k__Bacteria	p__Firmicutes	c__Bacilli	o__Lactobacillales	f__Lactobacillaceae	g__Lactobacillus	s__amylovorus	12.7737	1.6599	0.409309	4.05538	6.72202e-05	0.0023268	TRUE	246	UC
1328	k__Bacteria	p__Firmicutes	c__Bacilli	o__Lactobacillales	f__Streptococcaceae	g__Streptococcus	s__anginosus	30.8539	1.66256	0.357634	4.64877	5.45007e-06	0.000393708	TRUE	246	UC
1888195	k__Bacteria	p__Firmicutes	c__Bacilli	o__Lactobacillales	f__Streptococcaceae	g__Streptococcus	s__himalayensis	1.4995	1.68378	0.39634	4.24833	3.05738e-05	0.00141107	TRUE	246	UC
2077137	k__Bacteria	p__Proteobacteria	c__Gammaproteobacteria	o__Enterobacterales	f__Enterobacteriaceae	g__Enterobacter	s__cloacae complex sp. FDA-CDC-AR_0132	0.640255	1.68879	0.509366	3.31547	0.00105296	0.0133041	TRUE	246	UC
244366	k__Bacteria	p__Proteobacteria	c__Gammaproteobacteria	o__Enterobacterales	f__Enterobacteriaceae	g__Klebsiella	s__variicola	21.3337	1.69177	0.614718	2.75212	0.0063621	0.0407346	TRUE	246	UC
45634	k__Bacteria	p__Firmicutes	c__Bacilli	o__Lactobacillales	f__Streptococcaceae	g__Streptococcus	s__cristatus	34.4727	1.69286	0.286095	5.91711	1.09286e-08	3.63157e-06	TRUE	246	UC
573	k__Bacteria	p__Proteobacteria	c__Gammaproteobacteria	o__Enterobacterales	f__Enterobacteriaceae	g__Klebsiella	s__pneumoniae	180.926	1.70425	0.485876	3.50757	0.00053745	0.00849132	TRUE	246	UC
1590	k__Bacteria	p__Firmicutes	c__Bacilli	o__Lactobacillales	f__Lactobacillaceae	g__Lactobacillus	s__plantarum	198.881	1.71832	0.399046	4.30606	2.40214e-05	0.00119139	TRUE	246	UC
28037	k__Bacteria	p__Firmicutes	c__Bacilli	o__Lactobacillales	f__Streptococcaceae	g__Streptococcus	s__mitis	77.191	1.72226	0.357076	4.82323	2.47793e-06	0.000218525	TRUE	246	UC
97478	k__Bacteria	p__Firmicutes	c__Bacilli	o__Lactobacillales	f__Lactobacillaceae	g__Lactobacillus	s__mucosae	13.3783	1.72916	0.54776	3.15678	0.00179425	0.0180676	TRUE	246	UC
1720343	k__Bacteria	p__Proteobacteria	c__Gammaproteobacteria	o__Alteromonadales	f__Pseudoalteromonadaceae	g__Pseudoalteromonas	s__sp. 1_2015MBL_MicDiv	0.296143	1.7542	0.360992	4.85938	2.09873e-06	0.000211336	TRUE	246	UC
1681	k__Bacteria	p__Actinobacteria	c__Actinobacteria	o__Bifidobacteriales	f__Bifidobacteriaceae	g__Bifidobacterium	s__bifidum	2353.69	1.79578	0.601552	2.98525	0.00311924	0.0251599	TRUE	246	UC
548	k__Bacteria	p__Proteobacteria	c__Gammaproteobacteria	o__Enterobacterales	f__Enterobacteriaceae	g__Klebsiella	s__aerogenes	18.3726	1.82172	0.407385	4.47174	1.18552e-05	0.000741785	TRUE	246	UC
1785995	k__Bacteria	p__Firmicutes	c__Bacilli	o__Bacillales	f__Planococcaceae	g__Gemella	s__sp. oral taxon 928	0.428586	1.83004	0.467374	3.91558	0.000116847	0.00325128	TRUE	246	UC
1851167	k__Bacteria	p__Actinobacteria	c__Actinobacteria	o__Streptomycetales	f__Streptomycetaceae	g__Streptomyces	s__sp. 11-1-2	0.721386	1.86108	0.452647	4.11154	5.36025e-05	0.00194864	TRUE	246	UC
37734	k__Bacteria	p__Firmicutes	c__Bacilli	o__Lactobacillales	f__Enterococcaceae	g__Enterococcus	s__casseliflavus	0.775589	1.86875	0.464637	4.02196	7.68233e-05	0.00260494	TRUE	246	UC
1335	k__Bacteria	p__Firmicutes	c__Bacilli	o__Lactobacillales	f__Streptococcaceae	g__Streptococcus	s__equinus	134.472	1.86901	0.389837	4.79433	2.82775e-06	0.000223729	TRUE	246	UC
1305	k__Bacteria	p__Firmicutes	c__Bacilli	o__Lactobacillales	f__Streptococcaceae	g__Streptococcus	s__sanguinis	82.9301	1.88226	0.290255	6.48485	4.83098e-10	3.21067e-07	TRUE	246	UC
712633	k__Bacteria	p__Firmicutes	c__Bacilli	o__Lactobacillales	f__Streptococcaceae	g__Streptococcus	s__sp. oral taxon 431	32.1695	1.90722	0.357779	5.33071	2.21299e-07	5.65674e-05	TRUE	246	UC
59310	k__Bacteria	p__Firmicutes	c__Bacilli	o__Lactobacillales	f__Streptococcaceae	g__Streptococcus	s__macedonicus	0.401437	1.93694	0.528306	3.66632	0.000301498	0.00607199	TRUE	246	UC
1613	k__Bacteria	p__Firmicutes	c__Bacilli	o__Lactobacillales	f__Lactobacillaceae	g__Lactobacillus	s__fermentum	27.1403	1.95012	0.458658	4.25179	3.01375e-05	0.00141052	TRUE	246	UC
133448	k__Bacteria	p__Proteobacteria	c__Gammaproteobacteria	o__Enterobacterales	f__Enterobacteriaceae	g__Citrobacter	s__youngae	0.585735	1.95499	0.58868	3.32097	0.00103328	0.0131556	TRUE	246	UC
1352	k__Bacteria	p__Firmicutes	c__Bacilli	o__Lactobacillales	f__Enterococcaceae	g__Enterococcus	s__faecium	526.727	1.96268	0.408835	4.80066	2.74724e-06	0.000223729	TRUE	246	UC
216816	k__Bacteria	p__Actinobacteria	c__Actinobacteria	o__Bifidobacteriales	f__Bifidobacteriaceae	g__Bifidobacterium	s__longum	25961.5	1.97305	0.485856	4.06098	6.57275e-05	0.00229908	TRUE	246	UC
102684	k__Bacteria	p__Firmicutes	c__Bacilli	o__Lactobacillales	f__Streptococcaceae	g__Streptococcus	s__infantarius	5.06429	1.97775	0.5084	3.89014	0.000129003	0.00345708	TRUE	246	UC
208224	k__Bacteria	p__Proteobacteria	c__Gammaproteobacteria	o__Enterobacterales	f__Enterobacteriaceae	g__Enterobacter	s__kobei	3.24071	1.98441	0.618871	3.20649	0.0015217	0.0161553	TRUE	246	UC
1902136	k__Bacteria	p__Firmicutes	c__Bacilli	o__Lactobacillales	f__Streptococcaceae	g__Streptococcus	s__sp. NPS 308	6.24261	2.03139	0.411623	4.93508	1.47774e-06	0.000169329	TRUE	246	UC
1156433	k__Bacteria	p__Firmicutes	c__Bacilli	o__Lactobacillales	f__Streptococcaceae	g__Streptococcus	s__sp. I-P16	72.9062	2.04507	0.424167	4.82138	2.49893e-06	0.000218525	TRUE	246	UC
2021971	k__Bacteria	p__Firmicutes	c__Bacilli	o__Lactobacillales	f__Streptococcaceae	g__Streptococcus	s__respiraculi	0.685705	2.07509	0.395381	5.24832	3.31583e-07	6.6022e-05	TRUE	246	UC
1045808	k__Bacteria	p__Actinobacteria	c__Actinobacteria	o__Corynebacteriales	f__Nocardiaceae	g__Rhodococcus	s__sp. YL-1	0.624433	2.07982	0.492537	4.22267	3.40069e-05	0.0015271	TRUE	246	UC
1685	k__Bacteria	p__Actinobacteria	c__Actinobacteria	o__Bifidobacteriales	f__Bifidobacteriaceae	g__Bifidobacterium	s__breve	1439.88	2.11427	0.411716	5.13526	5.73154e-07	9.06948e-05	TRUE	246	UC
1747	k__Bacteria	p__Actinobacteria	c__Actinobacteria	o__Propionibacteriales	f__Propionibacteriaceae	g__Cutibacterium	s__acnes	9.89412	2.1387	0.265492	8.05563	3.41725e-14	1.13555e-10	TRUE	246	UC
113107	k__Bacteria	p__Firmicutes	c__Bacilli	o__Lactobacillales	f__Streptococcaceae	g__Streptococcus	s__australis	41.1693	2.15195	0.361587	5.9514	9.10311e-09	3.36107e-06	TRUE	246	UC
1759399	k__Bacteria	p__Firmicutes	c__Bacilli	o__Lactobacillales	f__Streptococcaceae	g__Streptococcus	s__sp. A12	41.1449	2.17614	0.364918	5.96337	8.5388e-09	3.36107e-06	TRUE	246	UC
69220	k__Bacteria	p__Proteobacteria	c__Gammaproteobacteria	o__Enterobacterales	f__Enterobacteriaceae	g__Lelliottia	s__nimipressuralis	1.20086	2.18921	0.427816	5.11718	6.25053e-07	9.44114e-05	TRUE	246	UC
2060307	k__Bacteria	p__Firmicutes	c__Bacilli	o__Lactobacillales	f__Enterococcaceae	g__Enterococcus	s__sp. FDAARGOS_375	0.801157	2.19805	0.577473	3.80633	0.0001781	0.00416778	TRUE	246	UC
1839799	k__Bacteria	p__Firmicutes	c__Bacilli	o__Lactobacillales	f__Streptococcaceae	g__Streptococcus	s__sp. FDAARGOS_192	147.746	2.21699	0.460593	4.81333	2.59277e-06	0.000220918	TRUE	246	UC
1304	k__Bacteria	p__Firmicutes	c__Bacilli	o__Lactobacillales	f__Streptococcaceae	g__Streptococcus	s__salivarius	1688.52	2.25771	0.428146	5.27323	2.93572e-07	6.6022e-05	TRUE	246	UC
1156431	k__Bacteria	p__Firmicutes	c__Bacilli	o__Lactobacillales	f__Streptococcaceae	g__Streptococcus	s__sp. I-G2	51.6403	2.30642	0.486083	4.74492	3.53934e-06	0.000267301	TRUE	246	UC
712624	k__Bacteria	p__Firmicutes	c__Bacilli	o__Lactobacillales	f__Streptococcaceae	g__Streptococcus	s__sp. oral taxon 064	3.1315	2.40508	0.571011	4.21198	3.55434e-05	0.00157481	TRUE	246	UC
29466	k__Bacteria	p__Firmicutes	c__Negativicutes	o__Veillonellales	f__Veillonellaceae	g__Veillonella	s__parvula	104.75	2.51662	0.479856	5.24454	3.37759e-07	6.6022e-05	TRUE	246	UC
1318	k__Bacteria	p__Firmicutes	c__Bacilli	o__Lactobacillales	f__Streptococcaceae	g__Streptococcus	s__parasanguinis	134.767	2.76917	0.417022	6.64036	1.98847e-10	1.65192e-07	TRUE	246	UC
1834207	k__Bacteria	p__Firmicutes	c__Erysipelotrichia	o__Erysipelotrichales	f__Erysipelotrichaceae	g__	s__Erysipelotrichaceae bacterium I46	0.258543	3.05171	0.886488	3.44247	0.00067728	0.00975507	TRUE	246	UC
1254	k__Bacteria	p__Firmicutes	c__Bacilli	o__Lactobacillales	f__Lactobacillaceae	g__Pediococcus	s__acidilactici	12.549	3.06856	0.594299	5.16332	5.00754e-07	8.66926e-05	TRUE	246	UC
1689	k__Bacteria	p__Actinobacteria	c__Actinobacteria	o__Bifidobacteriales	f__Bifidobacteriaceae	g__Bifidobacterium	s__dentium	1.32961	3.61894	1.00131	3.6142	0.000365314	0.00665694	TRUE	246	UC

## Sheet: Table S9
Supplementary Table 9: Differences in taxonomic composition of gut microbiome in Mild and Severe patients with UC
Taxon ID	Kingdom	Phylum	Class	Order	Family	Genus	Species	baseMean	logFC	lfcSE	stat	pvalue	padj	reject	df	Group
2025876	k__Bacteria	p__Bacteroidetes	c__Bacteroidia	o__Bacteroidales	f__Tannerellaceae	g__Parabacteroides	s__sp. CT06	2628.03	-4.18161	1.08273	-3.86211	0.000159265	0.0481124	TRUE	171	Mild
328814	k__Bacteria	p__Bacteroidetes	c__Bacteroidia	o__Bacteroidales	f__Rikenellaceae	g__Alistipes	s__shahii	1497.79	-3.75309	0.941456	-3.98648	9.91791e-05	0.0365824	TRUE	171	Mild
397865	k__Bacteria	p__Bacteroidetes	c__Bacteroidia	o__Bacteroidales	f__Barnesiellaceae	g__Barnesiella	s__viscericola	829.188	-2.89216	0.75613	-3.82495	0.000183078	0.0506973	TRUE	171	Mild
453230	k__Bacteria	p__Proteobacteria	c__Deltaproteobacteria	o__Desulfarculales	f__Desulfarculaceae	g__Desulfarculus	s__baarsii	7.40546	-2.78647	0.595188	-4.68166	5.76942e-06	0.0063906	TRUE	171	Mild
151276	k__Bacteria	p__Bacteroidetes	c__Bacteroidia	o__Bacteroidales	f__Bacteroidaceae	g__Bacteroides	s__coprosuis	305.179	-2.74197	0.689144	-3.97881	0.00010215	0.0365824	TRUE	171	Mild
237610	k__Bacteria	p__Proteobacteria	c__Gammaproteobacteria	o__Pseudomonadales	f__Pseudomonadaceae	g__Pseudomonas	s__psychrotolerans	5.17226	-2.70835	0.661468	-4.09446	6.51562e-05	0.0360857	TRUE	171	Mild
1796613	k__Bacteria	p__Bacteroidetes	c__Bacteroidia	o__Bacteroidales	f__Bacteroidaceae	g__Bacteroides	s__caecimuris	3597.22	-2.68191	0.793568	-3.37955	0.000899381	0.0996214	TRUE	171	Mild
1077935	k__Bacteria	p__Proteobacteria	c__Alphaproteobacteria	o__Rhodobacterales	f__Rhodobacteraceae	g__Paracoccus	s__zhejiangensis	6.8965	-2.56012	0.643249	-3.97998	0.000101692	0.0365824	TRUE	171	Mild
68214	k__Bacteria	p__Actinobacteria	c__Actinobacteria	o__Streptomycetales	f__Streptomycetaceae	g__Streptomyces	s__griseochromogenes	3.42997	-2.51506	0.661685	-3.80099	0.000200188	0.0511712	TRUE	171	Mild
28123	k__Bacteria	p__Bacteroidetes	c__Bacteroidia	o__Bacteroidales	f__Porphyromonadaceae	g__Porphyromonas	s__asaccharolytica	18.3153	-2.42653	0.692917	-3.50191	0.000589384	0.0816051	TRUE	171	Mild
1335048	k__Bacteria	p__Proteobacteria	c__Alphaproteobacteria	o__Rhodobacterales	f__Rhodobacteraceae	g__Defluviimonas	s__alba	4.73078	-2.39024	0.695321	-3.4376	0.000737015	0.0874679	TRUE	171	Mild
79604	k__Bacteria	p__Actinobacteria	c__Coriobacteriia	o__Eggerthellales	f__Eggerthellaceae	g__Denitrobacterium	s__detoxificans	56.0286	-2.31407	0.513081	-4.51016	1.19943e-05	0.00996423	TRUE	171	Mild
159346	k__Bacteria	p__Proteobacteria	c__Alphaproteobacteria	o__Rhodobacterales	f__Rhodobacteraceae	g__Roseibacterium	s__elongatum	3.51877	-2.20581	0.626666	-3.51991	0.000553334	0.0816051	TRUE	171	Mild
1109412	k__Bacteria	p__Proteobacteria	c__Gammaproteobacteria	o__Enterobacterales	f__Pectobacteriaceae	g__Brenneria	s__goodwinii	8.97119	-2.18653	0.633859	-3.44954	0.000707216	0.0870399	TRUE	171	Mild
28108	k__Bacteria	p__Proteobacteria	c__Gammaproteobacteria	o__Alteromonadales	f__Alteromonadaceae	g__Alteromonas	s__macleodii	8.8865	-2.07121	0.552186	-3.75093	0.000240948	0.0571907	TRUE	171	Mild
298654	k__Bacteria	p__Actinobacteria	c__Actinobacteria	o__Frankiales	f__Frankiaceae	g__Frankia	s__inefficax	5.19109	-1.99479	0.557097	-3.58068	0.000446331	0.0711416	TRUE	171	Mild
215591	k__Bacteria	p__Spirochaetes	c__Spirochaetia	o__Spirochaetales	f__Spirochaetaceae	g__Treponema	s__caldarium	8.12124	-1.97411	0.571625	-3.4535	0.000697598	0.0870399	TRUE	171	Mild
794903	k__Bacteria	p__Verrucomicrobia	c__Opitutae	o__Opitutales	f__Opitutaceae	g__	s__Opitutaceae bacterium TAV5	4.85701	-1.97113	0.565054	-3.48839	0.0006179	0.0821312	TRUE	171	Mild
470934	k__Bacteria	p__Proteobacteria	c__Gammaproteobacteria	o__Enterobacterales	f__Erwiniaceae	g__Pantoea	s__vagans	17.317	-1.9621	0.447082	-4.38869	1.99066e-05	0.0132299	TRUE	171	Mild
675864	k__Bacteria	p__Actinobacteria	c__Actinobacteria	o__Propionibacteriales	f__Propionibacteriaceae	g__Auraticoccus	s__monumenti	7.23168	-1.87756	0.549606	-3.41619	0.000793408	0.0909136	TRUE	171	Mild
48	k__Bacteria	p__Proteobacteria	c__Deltaproteobacteria	o__Myxococcales	f__Archangiaceae	g__Archangium	s__gephyra	11.8861	-1.7477	0.488027	-3.58116	0.000445578	0.0711416	TRUE	171	Mild
304895	k__Bacteria	p__Actinobacteria	c__Actinobacteria	o__Catenulisporales	f__Catenulisporaceae	g__Catenulispora	s__acidiphila	7.95857	-1.71591	0.48977	-3.50351	0.0005861	0.0816051	TRUE	171	Mild
654	k__Bacteria	p__Proteobacteria	c__Gammaproteobacteria	o__Aeromonadales	f__Aeromonadaceae	g__Aeromonas	s__veronii	39.1928	-1.64292	0.414949	-3.95932	0.000110088	0.0365824	TRUE	171	Mild
1903704	k__Bacteria	p__Firmicutes	c__Bacilli	o__Bacillales	f__Alicyclobacillaceae	g__Tumebacillus	s__avium	21.0615	-1.50868	0.421578	-3.57864	0.000449586	0.0711416	TRUE	171	Mild
34073	k__Bacteria	p__Proteobacteria	c__Betaproteobacteria	o__Burkholderiales	f__Comamonadaceae	g__Variovorax	s__paradoxus	37.645	-1.47615	0.400279	-3.68781	0.000303576	0.063631	TRUE	171	Mild
239935	k__Bacteria	p__Verrucomicrobia	c__Verrucomicrobiae	o__Verrucomicrobiales	f__Akkermansiaceae	g__Akkermansia	s__muciniphila	182.709	-1.26728	0.343877	-3.68528	0.000306379	0.063631	TRUE	171	Mild
563169	k__Bacteria	p__Firmicutes	c__Bacilli	o__Bacillales	f__Bacillaceae	g__Bacillus	s__sp. SJ-10	0.342497	2.15828	0.434423	4.96815	1.62897e-06	0.00270654	TRUE	171	Severe
1235990	k__Bacteria	p__Proteobacteria	c__Gammaproteobacteria	o__Enterobacterales	f__Erwiniaceae	g__Pantoea	s__Candidatus Pantoea carbekii	0.552216	2.17904	0.598256	3.64232	0.000357927	0.0660773	TRUE	171	Severe
624186	k__Bacteria	p__Bacteroidetes	c__Flavobacteriia	o__Flavobacteriales	f__Blattabacteriaceae	g__Blattabacterium	s__sp. (Blattella germanica)	0.372176	2.44734	0.481987	5.07761	9.91345e-07	0.00270654	TRUE	171	Severe
126385	k__Bacteria	p__Proteobacteria	c__Gammaproteobacteria	o__Enterobacterales	f__Morganellaceae	g__Providencia	s__alcalifaciens	0.790347	2.50162	0.683895	3.6579	0.000338346	0.0660773	TRUE	171	Severe

## Sheet: Table S10
Supplementary Table 10: Correlation between microbes and severity of UC
Taxon ID	Kingdom	Phylum	Class	Order	Family	Genus	Species	p	r
142	k__Bacteria	p__Spirochaetes	c__Spirochaetia	o__Spirochaetales	f__Borreliaceae	g__Borrelia	s__turicatae	4.81633e-07	0.313134
442	k__Bacteria	p__Proteobacteria	c__Alphaproteobacteria	o__Rhodospirillales	f__Acetobacteraceae	g__Gluconobacter	s__oxydans	9.14873e-07	-0.305776
1304	k__Bacteria	p__Firmicutes	c__Bacilli	o__Lactobacillales	f__Streptococcaceae	g__Streptococcus	s__salivarius	7.31586e-07	0.308363
1305	k__Bacteria	p__Firmicutes	c__Bacilli	o__Lactobacillales	f__Streptococcaceae	g__Streptococcus	s__sanguinis	3.2377e-07	0.317592
1318	k__Bacteria	p__Firmicutes	c__Bacilli	o__Lactobacillales	f__Streptococcaceae	g__Streptococcus	s__parasanguinis	2.4481e-09	0.367304
1352	k__Bacteria	p__Firmicutes	c__Bacilli	o__Lactobacillales	f__Enterococcaceae	g__Enterococcus	s__faecium	1.73996e-08	0.348375
1747	k__Bacteria	p__Actinobacteria	c__Actinobacteria	o__Propionibacteriales	f__Propionibacteriaceae	g__Cutibacterium	s__acnes	1.62468e-16	0.491897
28037	k__Bacteria	p__Firmicutes	c__Bacilli	o__Lactobacillales	f__Streptococcaceae	g__Streptococcus	s__mitis	7.9822e-07	0.307357
28118	k__Bacteria	p__Bacteroidetes	c__Bacteroidia	o__Bacteroidales	f__Odoribacteraceae	g__Odoribacter	s__splanchnicus	2.13809e-07	-0.322173
28123	k__Bacteria	p__Bacteroidetes	c__Bacteroidia	o__Bacteroidales	f__Porphyromonadaceae	g__Porphyromonas	s__asaccharolytica	9.08415e-07	-0.305858
43675	k__Bacteria	p__Actinobacteria	c__Actinobacteria	o__Micrococcales	f__Micrococcaceae	g__Rothia	s__mucilaginosa	2.51467e-07	0.320391
44742	k__Bacteria	p__Proteobacteria	c__Deltaproteobacteria	o__Desulfovibrionales	f__Desulfovibrionaceae	g__Desulfovibrio	s__fairfieldensis	1.82001e-07	-0.323931
45634	k__Bacteria	p__Firmicutes	c__Bacilli	o__Lactobacillales	f__Streptococcaceae	g__Streptococcus	s__cristatus	2.39717e-07	0.320918
113107	k__Bacteria	p__Firmicutes	c__Bacilli	o__Lactobacillales	f__Streptococcaceae	g__Streptococcus	s__australis	1.20813e-09	0.373829
114615	k__Bacteria	p__Proteobacteria	c__Alphaproteobacteria	o__Rhizobiales	f__Bradyrhizobiaceae	g__Bradyrhizobium	s__sp. ORS 278	8.82626e-07	-0.306193
182210	k__Bacteria	p__Proteobacteria	c__Deltaproteobacteria	o__Desulfovibrionales	f__Desulfovibrionaceae	g__Pseudodesulfovibrio	s__aespoeensis	7.60926e-08	-0.333261
214856	k__Bacteria	p__Bacteroidetes	c__Bacteroidia	o__Bacteroidales	f__Rikenellaceae	g__Alistipes	s__finegoldii	7.79872e-08	-0.333002
239935	k__Bacteria	p__Verrucomicrobia	c__Verrucomicrobiae	o__Verrucomicrobiales	f__Akkermansiaceae	g__Akkermansia	s__muciniphila	1.999e-09	-0.369191
328814	k__Bacteria	p__Bacteroidetes	c__Bacteroidia	o__Bacteroidales	f__Rikenellaceae	g__Alistipes	s__shahii	2.97479e-12	-0.4242
564064	k__Bacteria	p__Bacteroidetes	c__Cytophagia	o__Cytophagales	f__Cytophagaceae	g__Spirosoma	s__rigui	1.1156e-07	-0.329206
712633	k__Bacteria	p__Firmicutes	c__Bacilli	o__Lactobacillales	f__Streptococcaceae	g__Streptococcus	s__sp. oral taxon 431	1.32418e-07	0.32737
1156431	k__Bacteria	p__Firmicutes	c__Bacilli	o__Lactobacillales	f__Streptococcaceae	g__Streptococcus	s__sp. I-G2	6.04045e-07	0.31056
1156433	k__Bacteria	p__Firmicutes	c__Bacilli	o__Lactobacillales	f__Streptococcaceae	g__Streptococcus	s__sp. I-P16	2.67857e-07	0.319694
1235990	k__Bacteria	p__Proteobacteria	c__Gammaproteobacteria	o__Enterobacterales	f__Erwiniaceae	g__Pantoea	s__Candidatus Pantoea carbekii	4.5124e-07	0.313871
1759399	k__Bacteria	p__Firmicutes	c__Bacilli	o__Lactobacillales	f__Streptococcaceae	g__Streptococcus	s__sp. A12	2.11101e-10	0.389354
1834207	k__Bacteria	p__Firmicutes	c__Erysipelotrichia	o__Erysipelotrichales	f__Erysipelotrichaceae	g__	s__Erysipelotrichaceae bacterium I46	4.6325e-07	0.313574
1852377	k__Bacteria	p__Actinobacteria	c__Actinobacteria	o__Actinomycetales	f__Actinomycetaceae	g__Actinomyces	s__pacaensis	1.26683e-08	0.351524
1882831	k__Bacteria	p__Verrucomicrobia	c__Verrucomicrobiae	o__Verrucomicrobiales	f__Verrucomicrobiaceae	g__Verrucomicrobium	s__sp. GAS474	1.19939e-06	-0.302609
2094242	k__Bacteria	p__Lentisphaerae	c__Lentisphaeria	o__Victivallales	f__	g__	s__Victivallales bacterium CCUG 44730	7.35036e-09	-0.356845

## Sheet: Table S11
Supplementary Table 11: Microbial coefficients used for modeling
Taxon ID	s0
(Intercept)	0.493807
41	0.0202362
285	-0.0131623
292	0.0810602
487	0.0593171
545	-0.0334416
562	-0.0170628
564	-0.0769207
575	-0.0109426
582	-0.0719466
584	-0.0323046
622	-0.00139086
623	0.00569603
729	0.0667627
754	0.0799158
839	-0.0182858
853	-0.0246594
1246	0.0723215
1352	-0.00145326
1623	0.101507
28129	-0.00479118
28132	-0.0217195
28901	0.00778541
35703	0.0421181
39485	0.0847971
52227	0.00380221
53407	-0.0281566
54736	-0.025397
57706	0.000126539
61645	-0.0169839
67824	0.0228661
67825	0.0329133
67827	-0.00827226
69666	-0.0123269
72361	-0.000656688
137591	0.0519901
179636	-0.00952264
208962	0.00497921
225992	0.0493703
230089	-0.0351914
313603	0.0492684
318683	-0.0182161
361575	0.0301104
446660	-0.00118397
476157	0.0612596
544580	-0.0788772
589436	-0.0469238
589437	-0.0111205
652716	-0.0303142
693444	0.0171658
702967	0.073022
1163710	-0.0118164
1177574	-0.00618762
1267768	0.0593229
1463165	-0.0225416
1499973	-0.0718842
1702221	0.0393167
1714373	-0.00566615
1788301	0.0402149
1796616	0.00253747
1834196	-0.0873155
1834207	-0.0253703
1907578	-0.0525209
2026787	0.0268205
2027290	0.0713301
2057025	0.0472174
2057741	0.0821439
2077137	0.0801876
2116657	0.0137545
